# Supplementary material for: Optimization design of railway logistics center layout based on mobile cloud edge computing
Source: PeerJ Comput Sci. 2023 Apr 20;9:e1298. doi: 10.7717/peerj-cs.1298 (PMC10280669; doi:10.7717/peerj-cs.1298)
Supplement: Supplemental Information 1 [file peerj-cs-09-1298-s001.zip]

Archive with 258 entries (197 files):
- code/
- code/.github/
- code/.github/ISSUE_TEMPLATE/
- code/.github/ISSUE_TEMPLATE/Bug_report.yml
- code/.github/ISSUE_TEMPLATE/documentation.yml
- code/.github/ISSUE_TEMPLATE/feature.yml
- code/.github/ISSUE_TEMPLATE/tests.yml
- code/.github/PULL_REQUEST_TEMPLATE.md
- code/.github/labeler.yml
- code/.github/workflows/
- code/.github/workflows/codeql-analysis.yml
- code/.github/workflows/labeler.yml
- code/.github/workflows/pep8.yml
- code/.github/workflows/unittest.yml
- code/assets/
- code/assets/architecture.jpeg
- code/assets/envisedge-banner-dark.png
- code/assets/envisedge-banner-light.png
- code/assets/issues.gif
- code/assets/sparkline-banner.png
- code/configs/
- code/configs/dlrm.yml
- code/configs/regression.yml
- code/datasets/
- code/datasets/__init__.py
- code/datasets/criteo/
- code/datasets/criteo/__init__.py
- code/datasets/criteo/criteo_dataset.py
- code/datasets/criteo/criteo_processor.py
- code/datasets/download.sh
- code/datasets/femnist/
- code/datasets/femnist/README.md
- code/datasets/femnist/__init__.py
- code/datasets/femnist/femnist_dataset.py
- code/datasets/femnist/femnist_processor.py
- code/docs/
- code/docs/Makefile
- code/docs/README.md
- code/docs/flags.md
- code/docs/make.bat
- code/docs/requirements.txt
- code/docs/runtime.txt
- code/docs/source/
- code/docs/source/_static/
- code/docs/source/_static/architecture.jpeg
- code/docs/source/_static/envisedge-banner-dark.svg
- code/docs/source/_static/icons/
- code/docs/source/_static/icons/important-icon.svg
- code/docs/source/_static/icons/nav-home.svg
- code/docs/source/_static/icons/note-icon.svg
- code/docs/source/_static/icons/tip-icon.svg
- code/docs/source/_static/icons/warning-icon.svg
- code/docs/source/_static/logo.svg
- code/docs/source/conf.py
- code/docs/source/contributing.rst
- code/docs/source/fedrec/
- code/docs/source/fedrec/fedrec.communication_interfaces.rst
- code/docs/source/fedrec/fedrec.data_models.rst
- code/docs/source/fedrec/fedrec.modules.rst
- code/docs/source/fedrec/fedrec.multiprocessing.rst
- code/docs/source/fedrec/fedrec.optimization.rst
- code/docs/source/fedrec/fedrec.rst
- code/docs/source/fedrec/fedrec.serialization.rst
- code/docs/source/fedrec/fedrec.user_modules.rst
- code/docs/source/fedrec/fedrec.utilities.rst
- code/docs/source/fedrec/modules.rst
- code/docs/source/getting_started.rst
- code/docs/source/index.rst
- code/docs/source/tutorials/
- code/docs/source/tutorials/Tutorial-Part-1-introduction_to_fl.rst
- code/docs/source/tutorials/Tutorial-Part-2-starting_with_nimbleedge.rst
- code/docs/source/tutorials/Tutorial-Part-3-simulating_fl_cycle.rst
- code/docs/source/tutorials/Tutorial-Part-4-deployment.rst
- code/docs/source/tutorials/Tutorial-Part-5-data_loading_and_processing.rst
- code/docs/source/tutorials/Tutorial-Part-6-local_training_android.rst
- code/docs/source/tutorials/Tutorial-Part-7-local_training_ios.rst
- code/docs/source/tutorials/Tutorial-Part-8-customization.rst
- code/docs/source/tutorials/index.rst
- code/docs/theme/
- code/docs/theme/envisedge/
- code/docs/theme/envisedge/__init__.py
- code/docs/theme/envisedge/body_postscripts.html
- code/docs/theme/envisedge/breadcrumbs.html
- code/docs/theme/envisedge/build_info.html
- code/docs/theme/envisedge/footer.html
- code/docs/theme/envisedge/google_tag_manager.html
- code/docs/theme/envisedge/header.html
- code/docs/theme/envisedge/layout.html
- code/docs/theme/envisedge/layout_old.html
- code/docs/theme/envisedge/search.html
- code/docs/theme/envisedge/searchbox.html
- code/docs/theme/envisedge/side_nav.html
- code/docs/theme/envisedge/static/
- code/docs/theme/envisedge/static/css/
- code/docs/theme/envisedge/static/css/algolia.css
- code/docs/theme/envisedge/static/css/badge_only.css
- code/docs/theme/envisedge/static/css/custom.css
- code/docs/theme/envisedge/static/css/theme.css
- code/docs/theme/envisedge/static/fonts/
- code/docs/theme/envisedge/static/fonts/Inconsolata-Bold.ttf
- code/docs/theme/envisedge/static/fonts/Inconsolata-Regular.ttf
- code/docs/theme/envisedge/static/fonts/db-icon.svg
- code/docs/theme/envisedge/static/fonts/db-icon.ttf
- code/docs/theme/envisedge/static/fonts/db-icon.woff
- code/docs/theme/envisedge/static/fonts/fontawesome-webfont.eot
- code/docs/theme/envisedge/static/fonts/fontawesome-webfont.svg
- code/docs/theme/envisedge/static/fonts/fontawesome-webfont.ttf
- code/docs/theme/envisedge/static/fonts/fontawesome-webfont.woff
- code/docs/theme/envisedge/static/js/
- code/docs/theme/envisedge/static/js/clipboard.min.js
- code/docs/theme/envisedge/static/js/custom.js
- code/docs/theme/envisedge/static/js/jquery.waypoints.min.js
- code/docs/theme/envisedge/static/js/modernizr.min.js
- code/docs/theme/envisedge/static/js/tether.min.js
- code/docs/theme/envisedge/theme.conf
- code/docs/theme/envisedge/versions.html
- code/environment.yml
- code/executor.py
- code/experiments/
- code/experiments/__init__.py
- code/experiments/dlrm/
- code/experiments/dlrm/__init__.py
- code/experiments/dlrm/data_processor.py
- code/experiments/dlrm/net.py
- code/experiments/dlrm/trainer.py
- code/experiments/regression/
- code/experiments/regression/__init__.py
- code/experiments/regression/data_processor.py
- code/experiments/regression/net.py
- code/experiments/regression/trainer.py
- code/fedrec/
- code/fedrec/__init__.py
- code/fedrec/communication_interfaces/
- code/fedrec/communication_interfaces/__init__.py
- code/fedrec/communication_interfaces/abstract_comm_manager.py
- code/fedrec/communication_interfaces/kafka_interface.py
- code/fedrec/communication_interfaces/zeroMQ_interface.py
- code/fedrec/data_models/
- code/fedrec/data_models/__init__.py
- code/fedrec/data_models/aggregator_state_model.py
- code/fedrec/data_models/base_actor_state_model.py
- code/fedrec/data_models/envis_module.py
- code/fedrec/data_models/job_response_model.py
- code/fedrec/data_models/job_submit_model.py
- code/fedrec/data_models/messages.py
- code/fedrec/data_models/state_tensors_model.py
- code/fedrec/data_models/tensors_model.py
- code/fedrec/data_models/trainer_state_model.py
- code/fedrec/modules/
- code/fedrec/modules/__init__.py
- code/fedrec/modules/embeddings.py
- code/fedrec/modules/sigmoid.py
- code/fedrec/modules/torch_optimizer.py
- code/fedrec/modules/transforms.py
- code/fedrec/multiprocessing/
- code/fedrec/multiprocessing/__init__.py
- code/fedrec/multiprocessing/jobber.py
- code/fedrec/multiprocessing/process_manager.py
- code/fedrec/optimization/
- code/fedrec/optimization/__init__.py
- code/fedrec/optimization/corrected_sgd.py
- code/fedrec/optimization/optimizer.py
- code/fedrec/optimization/schedulers.py
- code/fedrec/python_executors/
- code/fedrec/python_executors/aggregator.py
- code/fedrec/python_executors/base_actor.py
- code/fedrec/python_executors/trainer.py
- code/fedrec/serialization/
- code/fedrec/serialization/__init__.py
- code/fedrec/serialization/serializable_interface.py
- code/fedrec/serialization/serialization_strategy.py
- code/fedrec/serialization/serializer_registry.py
- code/fedrec/user_modules/
- code/fedrec/user_modules/__init__.py
- code/fedrec/user_modules/envis_aggregator.py
- code/fedrec/user_modules/envis_base_module.py
- code/fedrec/user_modules/envis_preprocessor.py
- code/fedrec/user_modules/envis_trainer.py
- code/fedrec/user_modules/envis_wrapper.py
- code/fedrec/utilities/
- code/fedrec/utilities/__init__.py
- code/fedrec/utilities/cuda_utils.py
- code/fedrec/utilities/io_utils.py
- code/fedrec/utilities/logger.py
- code/fedrec/utilities/random_state.py
- code/fedrec/utilities/registry.py
- code/fedrec/utilities/saver_utils.py
- code/fedrec/worker_dataset.py
- code/fl_strategies/
- code/fl_strategies/__init__.py
- code/fl_strategies/fed_avg.py
- code/notebooks/
- code/notebooks/dataset_EDA/
- code/notebooks/dataset_EDA/femnist_EDA.ipynb
- code/notebooks/expermients/
- code/notebooks/expermients/test_job_executor.ipynb
- code/notebooks/tutorials/
- code/notebooks/tutorials/exp_tut_1.ipynb
- code/preprocess_data.py
- code/requirements.txt
- code/scala_core/
- code/scala_core/build.sbt
- code/scala_core/project/
- code/scala_core/project/DefinedDependencies.scala
- code/scala_core/project/build.properties
- code/scala_core/project/metals.sbt
- code/scala_core/project/plugins.sbt
- code/scala_core/project/project/
- code/scala_core/project/project/metals.sbt
- code/scala_core/project/project/project/
- code/scala_core/project/project/project/metals.sbt
- code/scala_core/src/
- code/scala_core/src/main/
- code/scala_core/src/main/scala/
- code/scala_core/src/main/scala/org/
- code/scala_core/src/main/scala/org/nimbleedge/
- code/scala_core/src/main/scala/org/nimbleedge/envisedge/
- code/scala_core/src/main/scala/org/nimbleedge/envisedge/Aggregator.scala
- code/scala_core/src/main/scala/org/nimbleedge/envisedge/FLSystemManager.scala
- code/scala_core/src/main/scala/org/nimbleedge/envisedge/Main.scala
- code/scala_core/src/main/scala/org/nimbleedge/envisedge/NimbleFLSimulator.scala
- code/scala_core/src/main/scala/org/nimbleedge/envisedge/Orchestrator.scala
- code/scala_core/src/main/scala/org/nimbleedge/envisedge/RealTimeGraphQuery.scala
- code/scala_core/src/main/scala/org/nimbleedge/envisedge/SimulatorSupervisor.scala
- code/scala_core/src/main/scala/org/nimbleedge/envisedge/Trainer.scala
- code/scala_core/src/main/scala/org/nimbleedge/envisedge/models/
- code/scala_core/src/main/scala/org/nimbleedge/envisedge/models/Identifier.scala
- code/scala_core/src/main/scala/org/nimbleedge/envisedge/models/TopologyTree.scala
- code/scala_core/src/test/
- code/scala_core/src/test/scala/
- code/scala_core/src/test/scala/org/
- code/scala_core/src/test/scala/org/nimbleedge/
- code/scala_core/src/test/scala/org/nimbleedge/envisedgde/
- code/scala_core/src/test/scala/org/nimbleedge/envisedgde/AggregatorSpec.scala
- code/scala_core/src/test/scala/org/nimbleedge/envisedgde/FLSystemManagerSpec.scala
- code/scala_core/src/test/scala/org/nimbleedge/envisedgde/OrchestratorSpec.scala
- code/scala_core/src/test/scala/org/nimbleedge/envisedgde/TrainerSpec.scala
- code/scala_core/src/test/scala/org/nimbleedge/envisedgde/models/
- code/scala_core/src/test/scala/org/nimbleedge/envisedgde/models/IdentifierSpec.scala
- code/scripts/
- code/scripts/create_topics.sh
- code/scripts/download_criteo.sh
- code/scripts/remove_topics.sh
- code/setup.py
- code/test.py
- code/tests/
- code/tests/__init__.py
- code/tests/integration_tests/
- code/tests/integration_tests/__init__.py
- code/tests/integration_tests/integration_test.py
- code/tests/test_configs/
- code/tests/test_configs/test_config.yml
- code/tests/unit_tests/
- code/tests/unit_tests/__init__.py
- code/tests/unit_tests/test_message.py
- code/tests/unit_tests/test_serializer.py
- code/train.py
- code/train_fl.py
