# Supplementary material for: Optimization design of railway logistics center layout based on mobile cloud edge computing
Source: PeerJ Comput Sci. 2023 Apr 20;9:e1298. doi: 10.7717/peerj-cs.1298 (PMC10280669; doi:10.7717/peerj-cs.1298)
Supplement: Supplemental Information 1 [file peerj-cs-09-1298-s001.zip › code/.github/ISSUE_TEMPLATE/Bug_report.yml]

name: Bug
description: File a bug report
body:
  - type: markdown
    attributes:
      value: |
        Before opening a bug report, please search for the behaviour in the existing issues. 
        
        ---
        
        Thank you for taking the time to file a bug report. To address this bug as fast as possible, we need some information.
  - type: input
    id: os
    attributes:
      label: Operating system
      description: "Which operating system do you use? Please provide the version as well."
      placeholder: "macOS Big Sur 11.5.2"
    validations:
      required: true
  - type: input
    id: python
    attributes:
      label: Python Version
      description: "Please provide the python version you are using"
      placeholder: "Python 3.10"
    validations:
      required: true
  - type: dropdown
    id: location
    attributes:
      label: Project Location
      description: Where is the project located?
      options:
        - Local
        - Remote
        - Somewhere else (please specify in the description!)
    validations:
      required: true
  - type: textarea
    id: bug-description
    attributes:
      label: Bug description
      description: What happened?
    validations:
      required: true
  - type: textarea
    id: steps
    attributes:
      label: Steps to reproduce
      description: Which steps do we need to take to reproduce this error?
  - type: textarea
    id: logs
    attributes:
      label: Relevant log output
      description: If applicable, provide relevant log output. No need for backticks here.
      render: shell
