# Supplementary material for: Optimization design of railway logistics center layout based on mobile cloud edge computing
Source: PeerJ Comput Sci. 2023 Apr 20;9:e1298. doi: 10.7717/peerj-cs.1298 (PMC10280669; doi:10.7717/peerj-cs.1298)
Supplement: Supplemental Information 1 [file peerj-cs-09-1298-s001.zip › code/.github/ISSUE_TEMPLATE/documentation.yml]

name: "📚 Documentation"
description: "Propose a new documentation or doc in the repo"
title: "📚 Documentation: "
labels: [documentation]
body:
  - type: markdown
    attributes:
      value: |
        Thanks for taking the time to make our documentation better 🙏
  - type: textarea
    id: Where 
    validations:
      required: true
    attributes:
      label: " 🙋 Where"
      description: "Where does the doc needs to be added."
      placeholder: "Eg. PATH: /fedrec/multiprocessing/jobber.py"
  - type: textarea
    id: Description
    validations:
      required: true
    attributes:
      label: "💭 Description"
      description: "A clear and concise description of what the issue is."
      placeholder: "Documentation should be ..."
  - type: checkboxes
    id: no-duplicate-issues
    attributes:
      label: "👀 Have you spent some time to check if this issue has been raised before?"
      description: "Have you Googled for a similar issue or checked our older issues for a similar bug?"
      options:
        - label: "I checked and didn't find similar issue"
          required: true
  - type: checkboxes
    id: read-PEP8-Guildlines
    attributes:
      description: "Please go through pep8 [guidelines](https://www.python.org/dev/peps/pep-0008/) and you can learn how to write awesome docs [here](https://numpydoc.readthedocs.io/en/latest/format.html)"
      label: "🏢 Have you read the guidlines?"
      options:
        - label: "I have read the Guildlines"
          required: true
  - type: checkboxes
    id: read-code-of-conduct
    attributes:
      description: "This is our [Code of Conduct](https://github.com/NimbleEdge/envisedge/blob/main/CODE_OF_CONDUCT.md)."
      label: "🏢 Have you read the Code of Conduct?"
      options:
        - label: "I read the Code of Conduct"
          required: true
   
