# Supplementary material for: Optimization design of railway logistics center layout based on mobile cloud edge computing
Source: PeerJ Comput Sci. 2023 Apr 20;9:e1298. doi: 10.7717/peerj-cs.1298 (PMC10280669; doi:10.7717/peerj-cs.1298)
Supplement: Supplemental Information 1 [file peerj-cs-09-1298-s001.zip › code/.github/ISSUE_TEMPLATE/feature.yml]

name: 🚀 Feature
description: "Submit a proposal for a new feature"
title: "🚀 Feature: "
labels: [feature]
body:
  - type: markdown
    attributes:
      value: |
        Thanks for taking the time to fill out our feature request form 🙏
  - type: textarea
    id: feature-description
    validations:
      required: true
    attributes:
      label: "🔖 Feature description"
      description: "A clear and concise description of what the feature is."
      placeholder: "You should add ..."
  - type: textarea
    id: pitch
    validations:
      required: true
    attributes:
      label: "🎤 Pitch"
      description: "Please explain why this feature should be implemented and how it would be used. Add examples, if applicable."
      placeholder: "In my use-case, ..."
  - type: textarea
    id: Additional-Content 
    validations:
      required: False
    attributes:
      label: "📖 Additional Content"
      description: "Anhything additonl information you would like to share with us!!"
      placeholder: "Hi there...."
  - type: checkboxes
    id: no-duplicate-issues
    attributes:
      label: "👀 Have you spent some time to check if this issue has been raised before?"
      description: "Have you Googled for a similar issue or checked our older issues for a similar bug?"
      options:
        - label: "I checked and didn't find similar issue"
          required: true
  - type: checkboxes
    id: read-code-of-conduct
    attributes:
      label: "🏢 Have you read the Code of Conduct?"
      options:
        - label: "I have read the [Code of Conduct](https://github.com/NimbleEdge/EnvisEdge/blob/main/CODE_OF_CONDUCT.md)"
          required: true
