# Supplementary material for: Optimization design of railway logistics center layout based on mobile cloud edge computing
Source: PeerJ Comput Sci. 2023 Apr 20;9:e1298. doi: 10.7717/peerj-cs.1298 (PMC10280669; doi:10.7717/peerj-cs.1298)
Supplement: Supplemental Information 1 [file peerj-cs-09-1298-s001.zip › code/.github/ISSUE_TEMPLATE/tests.yml]

name: " 🚨 Tests"
description: "Report an issue related to Tests"
title: "🚨 Tests: "
labels: [Tests]
body:
  - type: markdown
    attributes:
      value: |
        Thanks for taking the time to make our documentation better 🙏
  - type: textarea
    id: Where
    validations:
      required: true
    attributes:
      label: "🛩 Where?"
      description: "The path of the file for which the tests are need to be added."
      placeholder: "Eg. PATH: /fedrec/serialization/serializers.py"
  - type: textarea
    id: issue-description
    validations:
      required: true
    attributes:
      label: "💭 Description"
      description: "A clear and concise description of what the issue is."
      placeholder: "The file ...."
  - type: dropdown
    id: Type-of-Test
    attributes:
      label: Type of Test
      description: What type of test is it?
      options:
        - Unit test
        - Integration test
        - Stress Test
        - Smoke Test
        - Single User Performance Test
        - Security Test
  - type: checkboxes
    id: no-duplicate-issues
    attributes:
      label: "👀 Have you spent some time to check if this issue has been raised before?"
      description: "Have you Googled for a similar issue or checked our older issues for a similar type?"
      options:
        - label: "I checked and didn't find similar issue"
          required: true
  - type: checkboxes
    id: read-code-of-conduct
    attributes:
      description: "This is our [Code of Conduct](https://github.com/NimbleEdge/EnvisEdge/blob/main/CODE_OF_CONDUCT.md)."
      label: "🏢 Have you read the Code of Conduct?"
      options:
        - label: "I read the Code of Conduct"
          required: true
