# Supplementary material for: Optimization design of railway logistics center layout based on mobile cloud edge computing
Source: PeerJ Comput Sci. 2023 Apr 20;9:e1298. doi: 10.7717/peerj-cs.1298 (PMC10280669; doi:10.7717/peerj-cs.1298)
Supplement: Supplemental Information 1 [file peerj-cs-09-1298-s001.zip › code/.github/PULL_REQUEST_TEMPLATE.md]

## Description
Please include a summary of the change, the motivation, and any additional context that will help others understand your PR. If it closes one or more open issues, [please tag them as described here](https://help.github.com/en/github/managing-your-work-on-github/linking-a-pull-request-to-an-issue#linking-a-pull-request-to-an-issue-using-a-keyword).

## Relevant Issue
Issue #Tag the issue here

## Affected Dependencies
List any dependencies that are required for this change.

## How has this been tested?
- Describe the tests that you ran to verify your changes.
- Provide instructions so we can reproduce.
- List any relevant details for your test configuration.

## Checklist
- [ ] I have followed the [Contribution Guidelines](https://github.com/NimbleEdge/EnvisEdge/blob/main/CONTRIBUTING.md) and [Code of Conduct](https://github.com/NimbleEdge/EnvisEdge/blob/main/CODE_OF_CONDUCT.md)
- [ ] I have commented my code following the [NimbleEdge Styleguide](https://numpydoc.readthedocs.io/en/latest/format.html)
- [ ] I have labeled this PR with the relevant [Type labels](https://github.com/NimbleEdge/EnvisEdge/labels)
- [ ] My changes are covered by tests
