# Supplementary material for: Optimization design of railway logistics center layout based on mobile cloud edge computing
Source: PeerJ Comput Sci. 2023 Apr 20;9:e1298. doi: 10.7717/peerj-cs.1298 (PMC10280669; doi:10.7717/peerj-cs.1298)
Supplement: Supplemental Information 1 [file peerj-cs-09-1298-s001.zip › code/.github/labeler.yml]

documentation:
- docs/**/*

scala:
- scala_core/**/*

fedrec.communication_interfaces:
- fedrec/communication_interfaces/**

fedrec.data_models:
- fedrec/data_models/**

fedrec.datasets:
- fedrec/datasets/**

fedrec.modules:
- fedrec/modules/**

fedrec.multiprocessing:
- fedrec/multiprocessing/**

fedrec.optimization:
- fedrec/optimization/**

fedrec.python_executors:
- fedrec/python_executors/**

fedrec.serialilzation:
- fedrec/serialization/**

fedrec.user_modules:
- fedrec/user_modules/**

fedrec.utilities:
- fedrec/utilities/**

fl_strategies:
- fl_strategies/**

experiments:
- experiments/**
