# Supplementary material for: Optimization design of railway logistics center layout based on mobile cloud edge computing
Source: PeerJ Comput Sci. 2023 Apr 20;9:e1298. doi: 10.7717/peerj-cs.1298 (PMC10280669; doi:10.7717/peerj-cs.1298)
Supplement: Supplemental Information 1 [file peerj-cs-09-1298-s001.zip › code/.github/workflows/labeler.yml]

name: Labeler

on:
  pull_request_target:
    types: [opened, reopened]

jobs:
  triage:
    runs-on: ubuntu-latest
    steps:
    - uses: actions/labeler@v4
      with:
        repo-token: "${{ secrets.GITHUB_TOKEN }}"
