# Supplementary material for: Optimization design of railway logistics center layout based on mobile cloud edge computing
Source: PeerJ Comput Sci. 2023 Apr 20;9:e1298. doi: 10.7717/peerj-cs.1298 (PMC10280669; doi:10.7717/peerj-cs.1298)
Supplement: Supplemental Information 1 [file peerj-cs-09-1298-s001.zip › code/.github/workflows/pep8.yml]

name: Pep8

on: [pull_request]

jobs:
  build:
    runs-on: ubuntu-latest
    env:
      working-directory: ./
    strategy:
      matrix:
        python-version: ["3.10"]
    steps:
    - uses: actions/checkout@v2
    - name: Set up Python ${{ matrix.python-version }}
      uses: actions/setup-python@v2
      with:
        python-version: ${{ matrix.python-version }}
    - name: Install dependencies
      run: |
        python -m pip install --upgrade pip
        pip install flake8
    - name: Check formatting
      working-directory: ${{ env.working-directory }}
      run: |
        # check formatting
        flake8 . --select=E501,W291,E301,E305,E201,E202,E203 --statistics

        
