# Supplementary material for: Optimization design of railway logistics center layout based on mobile cloud edge computing
Source: PeerJ Comput Sci. 2023 Apr 20;9:e1298. doi: 10.7717/peerj-cs.1298 (PMC10280669; doi:10.7717/peerj-cs.1298)
Supplement: Supplemental Information 1 [file peerj-cs-09-1298-s001.zip › code/.github/workflows/unittest.yml]

name: Pytests unittests

on:
  push:
    branches: [ main ]
  pull_request:
    branches: [ main ]

jobs:
  build-linux:
    runs-on: ubuntu-latest
    env:
      working-directory: ./
    strategy:
      matrix:
        python-version: ["3.8"]
      max-parallel: 5

    steps:
    - uses: actions/checkout@v2
    - name: Set up Python ${{ matrix.python-version }}
      uses: actions/setup-python@v2
      with:
        python-version: ${{ matrix.python-version }}
    - name: Install
      run: |
        sudo apt-get update
        python -m pip install --upgrade pip
        cd ${{ env.working-directory }}
        pip3 install -r requirements.txt
    - name: Test with pytest
      working-directory: ${{ env.working-directory }}
      run: |
        pytest --ignore=tests/integration_tests/
