# Supplementary material for: Optimization design of railway logistics center layout based on mobile cloud edge computing
Source: PeerJ Comput Sci. 2023 Apr 20;9:e1298. doi: 10.7717/peerj-cs.1298 (PMC10280669; doi:10.7717/peerj-cs.1298)
Supplement: Supplemental Information 1 [file peerj-cs-09-1298-s001.zip › code/configs/regression.yml]

model : 
  name : "regression"
  
  input_dim: 49152
  output_dim : 62
  loss_function: "ce"

  preproc :
    dataset_config:
      name : "femnist"
      data_dir : <"Path to dataset">
      splits : ["train", "test", "val"]
      normalize : [0.1307, 0.3081]

multiprocessing:
  num_aggregators : 1
  num_trainers : 5

  process_manager : 
    name : "ray"
    
  communication_interface : 
    name : "kafka"
    serialization : "json"
    consumer : True
    producer : True
    consumer_port : 9092
    consumer_url : "127.0.0.1"
    consumer_topic : 'job-request'
    consumer_group_id : 'test-consumer-group'
    producer_port : 9092
    producer_url : "127.0.0.1"
    producer_topic : 'job-response'

trainer :
  name : regression
  config:
    batch_size : 4
    eval_batch_size : 2
    eval_every_n : 100
    save_every_n : 500
    num_workers : 1
    num_batches : 4
    num_eval_batches : 2
    eval_on_val : False

  optimizer :
    name : "sgd"
    momentum : 0.9
    lr : 0.001
    
  lr_scheduler :
    name : "dlrm"
    num_warmup_steps : 300
    decay_start_step : 1500
    num_decay_steps : 1500

aggregator:
  name : "fed_avg"

random:
  data_seed : 100
  init_seed : 100
  model_seed : 100

log_dir:
  PATH: <"Path to logging directory">
