# Supplementary material for: Optimization design of railway logistics center layout based on mobile cloud edge computing
Source: PeerJ Comput Sci. 2023 Apr 20;9:e1298. doi: 10.7717/peerj-cs.1298 (PMC10280669; doi:10.7717/peerj-cs.1298)
Supplement: Supplemental Information 1 [file peerj-cs-09-1298-s001.zip › code/datasets/criteo/criteo_dataset.py]

from __future__ import (absolute_import, division, print_function,
                        unicode_literals)

import numpy as np
# pytorch
import torch
from torch.utils.data import Dataset


class CriteoDataset(Dataset):
    def __init__(
            self,
            X_int, X_cat, y,
            max_ind_range):
        self.max_ind_range = max_ind_range
        self.X_int = X_int
        self.X_cat = X_cat
        self.y = y

    def __getitem__(self, index):

        if isinstance(index, slice):
            return [
                self[idx] for idx in range(
                    index.start or 0, index.stop or len(self), index.step or 1
                )
            ]

        if self.max_ind_range > 0:
            return (
                self.X_int[index],
                self.X_cat[index] % self.max_ind_range,
                self.y[index]
            )
        else:
            return self.X_int[index], self.X_cat[index], self.y[index]

    def _default_preprocess(self, X_int, X_cat, y):
        X_int = torch.log(torch.tensor(X_int, dtype=torch.float) + 1)
        if self.max_ind_range > 0:
            X_cat = torch.tensor(X_cat % self.max_ind_range, dtype=torch.long)
        else:
            X_cat = torch.tensor(X_cat, dtype=torch.long)
        y = torch.tensor(y.astype(np.float32))

        return X_int, X_cat, y

    def __len__(self):
        return len(self.y)


def collate_wrapper_criteo_offset(list_of_tuples):
    # where each tuple is (X_int, X_cat, y)
    transposed_data = list(zip(*list_of_tuples))
    X_int = torch.log(torch.tensor(transposed_data[0], dtype=torch.float) + 1)
    X_cat = torch.tensor(transposed_data[1], dtype=torch.long)
    T = torch.tensor(transposed_data[2], dtype=torch.float32).view(-1, 1)

    batchSize = X_cat.shape[0]
    featureCnt = X_cat.shape[1]

    lS_i = [X_cat[:, i] for i in range(featureCnt)]
    lS_o = [torch.tensor(range(batchSize)) for _ in range(featureCnt)]

    return (X_int, torch.stack(lS_o), torch.stack(lS_i)), T

# Conversion from offset to length


def offset_to_length_converter(lS_o, lS_i):
    def diff(tensor):
        return tensor[1:] - tensor[:-1]

    return torch.stack(
        [
            diff(torch.cat((S_o, torch.tensor(lS_i[ind].shape))).int())
            for ind, S_o in enumerate(lS_o)
        ]
    )


def collate_wrapper_criteo_length(list_of_tuples):
    # where each tuple is (X_int, X_cat, y)
    transposed_data = list(zip(*list_of_tuples))
    X_int = torch.log(torch.tensor(transposed_data[0], dtype=torch.float) + 1)
    X_cat = torch.tensor(transposed_data[1], dtype=torch.long)
    T = torch.tensor(transposed_data[2], dtype=torch.float32).view(-1, 1)

    batchSize = X_cat.shape[0]
    featureCnt = X_cat.shape[1]

    lS_i = torch.stack([X_cat[:, i] for i in range(featureCnt)])
    lS_o = torch.stack(
        [torch.tensor(range(batchSize)) for _ in range(featureCnt)]
    )

    lS_l = offset_to_length_converter(lS_o, lS_i)
    return (X_int, lS_l, lS_i), T


def make_criteo_data_and_loaders(args, offset_to_length_converter=False):
    train_data = CriteoDataset(
        args.data_set,
        args.max_ind_range,
        args.data_sub_sample_rate,
        args.data_randomize,
        "train",
        args.raw_data_file,
        args.processed_data_file
    )

    test_data = CriteoDataset(
        args.data_set,
        args.max_ind_range,
        args.data_sub_sample_rate,
        args.data_randomize,
        "test",
        args.raw_data_file,
        args.processed_data_file
    )

    collate_wrapper_criteo = collate_wrapper_criteo_offset
    if offset_to_length_converter:
        collate_wrapper_criteo = collate_wrapper_criteo_length

    train_loader = torch.utils.data.DataLoader(
        train_data,
        batch_size=args.mini_batch_size,
        shuffle=False,
        num_workers=args.num_workers,
        collate_fn=collate_wrapper_criteo,
        pin_memory=False,
        drop_last=False,  # True
    )

    test_loader = torch.utils.data.DataLoader(
        test_data,
        batch_size=args.test_mini_batch_size,
        shuffle=False,
        num_workers=args.test_num_workers,
        collate_fn=collate_wrapper_criteo,
        pin_memory=False,
        drop_last=False,  # True
    )

    return train_data, train_loader, test_data, test_loader
