# Supplementary material for: Optimization design of railway logistics center layout based on mobile cloud edge computing
Source: PeerJ Comput Sci. 2023 Apr 20;9:e1298. doi: 10.7717/peerj-cs.1298 (PMC10280669; doi:10.7717/peerj-cs.1298)
Supplement: Supplemental Information 1 [file peerj-cs-09-1298-s001.zip › code/datasets/download.sh]

#!/bin/bash
# Thanks to FedScale provides a large suite of FL datasets to evaluate today's FL performance.
# https://github.com/SymbioticLab/FedScale/blob/master/dataset/download.sh

RED='\033[0;31m'
GREEN='\033[0;32m'
NC='\033[0m'

read -p "Enter global data path : " DIR 
read -p "Enter model : " Model

#editing path in config file
PATH_FORMAT=${DIR////\\/}
sed -i "s/datafile.*$/datafile : \"${PATH_FORMAT}\"/" ../configs/${Model}.yml


Help()
{
    echo "-f    Download femnist dataset for Federated Learning Experiments"
    echo "-o    Download StackOverflow dataset (about 13G)"
}

femnist()
{
    if [ ! -d "${DIR}/femnist/client_data_mapping/" ]; 
    then
        echo "Downloading femnist dataset..."   
        wget -O ${DIR}/femnist.tar.gz https://fedscale.eecs.umich.edu/dataset/femnist.tar.gz
        
        echo "Dataset downloaded, now decompressing..." 
        tar -xf ${DIR}/femnist.tar.gz -C ${DIR}

        echo "Removing compressed file..."
        rm -f ${DIR}/femnist.tar.gz

        echo -e "${GREEN}femnist dataset downloaded!${NC}"
    else
        echo -e "${RED}femnist dataset already exists under ${DIR}/femnist/!"
fi
}

stackoverflow() 
{
    if [ ! -d "${DIR}/stackoverflow/train/" ]; 
    then
        echo "Downloading stackoverflow dataset(about 800M)..."   
        wget -O ${DIR}/stackoverflow.tar.gz https://fedscale.eecs.umich.edu/dataset/stackoverflow.tar.gz
        
        echo "Dataset downloaded, now decompressing..." 
        tar -xf ${DIR}/stackoverflow.tar.gz -C ${DIR}

        echo "Removing compressed file..."
        rm -f ${DIR}/stackoverflow.tar.gz

        echo -e "${GREEN}stackoverflow dataset downloaded!${NC}"
    else
        echo -e "${RED}stackoverflow dataset already exists under ${DIR}/stackoverflow/!"
fi
}

while getopts ":hsoacegildrtwfxo" option; do
   case $option in
      h ) # display Help
         Help
         exit;;
      f ) # identifier for femnist dataset
         femnist
         ;;
      o ) # identifier for stackoverflow dataset
         stackoverflow
         ;;             
      \? ) 
         echo -e "${RED}Usage: cmd [-h] [-A] [-o] [-t] [-p]${NC}"
         exit 1;;
   esac
done

if [ $OPTIND -eq 1 ]; then 
    echo -e "${RED}Usage: cmd [-h] [-A] [-o] [-t] [-p]${NC}"; 
fi
