# Supplementary material for: Optimization design of railway logistics center layout based on mobile cloud edge computing
Source: PeerJ Comput Sci. 2023 Apr 20;9:e1298. doi: 10.7717/peerj-cs.1298 (PMC10280669; doi:10.7717/peerj-cs.1298)
Supplement: Supplemental Information 1 [file peerj-cs-09-1298-s001.zip › code/datasets/femnist/README.md]

**Note** : Only FEMNIST dataset has been implemented till now.

To download the FEMNIST dataset follow the following steps:

```bash
chmod +x download.sh
```

```bash
bash download.sh -f
```
The above command will save the data inside data folder (which is meant to be a dictionary of all datasets).
