# Supplementary material for: Optimization design of railway logistics center layout based on mobile cloud edge computing
Source: PeerJ Comput Sci. 2023 Apr 20;9:e1298. doi: 10.7717/peerj-cs.1298 (PMC10280669; doi:10.7717/peerj-cs.1298)
Supplement: Supplemental Information 1 [file peerj-cs-09-1298-s001.zip › code/docs/README.md]

Guidelines for docs:
--------------------

If there is a new file in `fedrec` module. Please add it to the docs by
 
```
   $ pwd
   ../EnvisEdge

   $ cd docs
   $ sphinx-apidoc -o docs/source/fedrec/ fedrec  
   $ make clean; make html
```

Otherwise, please update the existing docs by:

```
   $ pwd
   ../EnvisEdge

   $ cd docs
   $ make clean; make html
```
 
