# Supplementary material for: Optimization design of railway logistics center layout based on mobile cloud edge computing
Source: PeerJ Comput Sci. 2023 Apr 20;9:e1298. doi: 10.7717/peerj-cs.1298 (PMC10280669; doi:10.7717/peerj-cs.1298)
Supplement: Supplemental Information 1 [file peerj-cs-09-1298-s001.zip › code/docs/source/conf.py]

#!/usr/bin/env python3
#
# envisedge documentation build configuration file, created by
# cookiecutter pipproject
#
# This file is execfile()d with the current directory set to its
# containing dir.
#
# Note that not all possible configuration values are present in this
# autogenerated file.
#
# All configuration values have a default; values that are commented out
# serve to show the default.

import sys
import os

# If extensions (or modules to document with autodoc) are in another directory,
# add these directories to sys.path here. If the directory is relative to the
# documentation root, use os.path.abspath to make it absolute, like shown here.
sys.path.insert(0, os.path.abspath("../.."))
sys.path.insert(0, os.path.abspath("."))

from docutils.nodes import Text
from sphinx.addnodes import pending_xref

import fedrec

# -- General configuration ------------------------------------------------

# If your documentation needs a minimal Sphinx version, state it here.
# needs_sphinx = '1.0'

# Add any Sphinx extension module names here, as strings. They can be
# extensions coming with Sphinx (named 'sphinx.ext.*') or your custom
# ones.
extensions = [
    "sphinx.ext.autodoc",
    "sphinx.ext.viewcode",
    "sphinx.ext.napoleon",
    "sphinx_panels",
    "sphinx_click.ext",
    "m2r2",
]

# Add any paths that contain templates here, relative to this directory.
templates_path = ["_templates"]

# The suffix(es) of source filenames.
# You can specify multiple suffix as a list of string:
source_suffix = ['.rst', '.md']


# The encoding of source files.
# source_encoding = 'utf-8-sig'

# The master toctree document.
master_doc = "index"

# General information about the project.
project = 'EnvisEdge'
copyright = '2021, NimbleEdge Community'
author = 'NimbleEdge Community'

# The version info for the project you're documenting, acts as replacement for
# |version| and |release|, also used in various other places throughout the
# built documents.
#

# import envisedge.version

# The short X.Y version.
# version = 0.1
# The full version, including alpha/beta/rc tags.
release = '0.0.1'

# The language for content autogenerated by Sphinx. Refer to documentation
# for a list of supported languages.
#
# This is also used if you do content translation via gettext catalogs.
# Usually you set "language" from the command line for these cases.
language = None

# There are two options for replacing |today|: either, you set today to some
# non-false value, then it is used:
# today = ''
# Else, today_fmt is used as the format for a strftime call.
# today_fmt = '%B %d, %Y'

# List of patterns, relative to source directory, that match files and
# directories to ignore when looking for source files.
# This patterns also effect to html_static_path and html_extra_path
exclude_patterns = ["*.yaml, *.yml"]

# The reST default role (used for this markup: `text`) to use for all
# documents.
# default_role = None

# If true, '()' will be appended to :func: etc. cross-reference text.
# add_function_parentheses = True

# If true, the current module name will be prepended to all description
# unit titles (such as .. function::).
# add_module_names = True

# If true, sectionauthor and moduleauthor directives will be shown in the
# output. They are ignored by default.
# show_authors = False

# The name of the Pygments (syntax highlighting) style to use.
pygments_style = "sphinx"

# A list of ignored prefixes for module index sorting.
# modindex_common_prefix = []

# If true, keep warnings as "system message" paragraphs in the built documents.
# keep_warnings = False

# If true, `todo` and `todoList` produce output, else they produce nothing.
todo_include_todos = False


# -- Options for HTML output ----------------------------------------------

# The theme to use for HTML and HTML Help pages.  See the documentation for
# a list of builtin themes.

html_context = {"use_algolia": os.environ.get("USE_ALGOLIA", "0")}

html_theme_path = ["../theme/"]
html_theme = "envisedge"
# html_favicon = "_static/favicon.ico"


# Theme options are theme-specific and customize the look and feel of a theme
# further.  For a list of options available for each theme, see the
# documentation.
# html_theme_options = {}

# Add any paths that contain custom themes here, relative to this directory.
# html_theme_path = []

# The name for this set of Sphinx documents.
# "<project> v<release> documentation" by default.
# html_title = 'envisedge v0.0.1'

# A shorter title for the navigation bar.  Default is the same as html_title.
# html_short_title = None

# The name of an image file (relative to this directory) to place at the top
# of the sidebar.
# html_logo = None

# The name of an image file (relative to this directory) to use as a favicon of
# the docs.  This file should be a Windows icon file (.ico) being 16x16 or
# 32x32 pixels large.
# html_favicon = None

# Add any paths that contain custom static files (such as style sheets) here,
# relative to this directory. They are copied after the builtin static files,
# so a file named "default.css" will overwrite the builtin "default.css".
html_static_path = ["_static"]

# Add any extra paths that contain custom files (such as robots.txt or
# .htaccess) here, relative to this directory. These files are copied
# directly to the root of the documentation.
# html_extra_path = []

# If not None, a 'Last updated on:' timestamp is inserted at every page
# bottom, using the given strftime format.
# The empty string is equivalent to '%b %d, %Y'.
# html_last_updated_fmt = None

# If true, SmartyPants will be used to convert quotes and dashes to
# typographically correct fedrec.
# html_use_smartypants = True

# Custom sidebar templates, maps document names to template names.
# html_sidebars = {}

# Additional templates that should be rendered to pages, maps page names to
# template names.
# html_additional_pages = {}

# If false, no module index is generated.
# html_domain_indices = True

# If false, no index is generated.
# html_use_index = True

# If true, the index is split into individual pages for each letter.
# html_split_index = False

# If true, links to the reST sources are added to the pages.
html_show_sourcelink = False

# If true, "Created using Sphinx" is shown in the HTML footer. Default is True.
html_show_sphinx = False

html_permalinks_icon = " "

# If true, "(C) Copyright ..." is shown in the HTML footer. Default is True.
# html_show_copyright = True

# If true, an OpenSearch description file will be output, and all pages will
# contain a <link> tag referring to it.  The value of this option must be the
# base URL from which the finished HTML is served.
# html_use_opensearch = ''

# This is the file name suffix for HTML files (e.g. ".xhtml").
# html_file_suffix = None

# Language to be used for generating the HTML full-text search index.
# Sphinx supports the following languages:
#   'da', 'de', 'en', 'es', 'fi', 'fr', 'h', 'it', 'ja'
#   'nl', 'no', 'pt', 'ro', 'r', 'sv', 'tr', 'zh'
# html_search_language = 'en'

# A dictionary with options for the search language support, empty by default.
# 'ja' uses this config value.
# 'zh' user can custom change `jieba` dictionary path.
# html_search_options = {'type': 'default'}

# The name of a javascript file (relative to the configuration directory) that
# implements a search results scorer. If empty, the default will be used.
# html_search_scorer = 'scorer.js'

# Output file base name for HTML help builder.
htmlhelp_basename = "envisedgedoc"

# -- Options for LaTeX output ---------------------------------------------

latex_elements = {
    # The paper size ('letterpaper' or 'a4paper').
    # 'papersize': 'letterpaper',
    # The font size ('10pt', '11pt' or '12pt').
    # 'pointsize': '10pt',
    # Additional stuff for the LaTeX preamble.
    # 'preamble': '',
    # Latex figure (float) alignment
    # 'figure_align': 'htbp',
}

# Grouping the document tree into LaTeX files. List of tuples
# (source start file, target name, title,
#  author, documentclass [howto, manual, or own class]).
latex_documents = [
    (master_doc, "envisedge.tex", "envisedge Documentation", "Databricks",
    "manual"),
]

# Mock torch & fastai imports as per suggestion in
# https://github.com/sphinx-doc/sphinx/issues/6521#issuecomment-505765893
autodoc_mock_imports = ["torch", "fastai"]

# The name of an image file (relative to this directory) to place at the top of
# the title page.
# latex_logo = None

# For "manual" documents, if this is true, then toplevel headings are parts,
# not chapters.
# latex_use_parts = False

# If true, show page references after internal links.
# latex_show_pagerefs = False

# If true, show URL addresses after external links.
# latex_show_urls = False

# Documents to append as an appendix to all manuals.
# latex_appendices = []

# If false, no module index is generated.
# latex_domain_indices = True


# -- Options for manual page output ---------------------------------------

# One entry per manual page. List of tuples
# (source start file, name, description, authors, manual section).
man_pages = [(master_doc, "envisedge", "envisedge Documentation", [author], 1)]

# If true, show URL addresses after external links.
# man_show_urls = False


# -- Options for Texinfo output -------------------------------------------

# Grouping the document tree into Texinfo files. List of tuples
# (source start file, target name, title, author,
#  dir menu entry, description, category)
texinfo_documents = [
    (
        master_doc,
        "envisedge",
        "envisedge Documentation",
        author,
        "envisedge",
        "End-to-end machine learning toolkit.",
        "Miscellaneous",
    ),
]

# Documents to append as an appendix to all manuals.
# texinfo_appendices = []

# If false, no module index is generated.
# texinfo_domain_indices = True

# How to display URL addresses: 'footnote', 'no', or 'inline'.
# texinfo_show_urls = 'footnote'

# If true, do not generate a @detailmenu in the "Top" node's menu.
# texinfo_no_detailmenu = False

# Enable nitpicky mode to log warnings for broken references
nitpicky = True
nitpick_ignore = [
    # Ignore a missing reference in `envisedge/store/fedrec/paged_list.py`
    ("py:class", "T"),
    # Ignore "parent class reference not found" errors for subclasses of
    # ``object``
    ("py:class", "null"),
    ("py:class", "iterable"),
    ("py:class", "string"),
    ("py:class", "boolean"),
    ("py:class", "Tensor"),
    ("py:class", "object"),
    ("py:class", "logger"),
    ("py:class", "callable"),
    ("py:class", "file"),
    ("py:class", "enum.Enum"),
    ("py:class", "bytes"),
    ("py:class", "bytearray"),
    ('py:class', 'type'),
    ("py:class", "optional"),
    ("py:class", "Module"),
    ("py:class", "sparse"),
    ("py:class", "builtins.object"),
    ("py:class", "builtins.type"),
    ("py:class", "io.BytesIO"),
    ("py:class", "abc.ABC"),
    ("py:class", "embedding_dim"),
    ("py:class", "mode"),
    ("py:class", "num_collisions"),
    ("py:class", "norm_type"),
    ("py:class", "per_sample_weights"),
    ("py:class", "scale_grad_by_freq"),
    # Suppress warning for missing refereces of attributes
    ("py:attr", "input"),
    ("py:attr", "offsets"),
    ("py:attr", "mode"),
    ("py:attr", "per_index_weights"),
    ("py:attr", "per_sample_weights`"),
    ("py:attr", "max_norm"),
    ("py:attr", "per_sample_weights"),
    ("py:attr", "scale_grad_by_freq"),
    ("py:attr", "weight"),
    # Suppress warnings for missing references in type annotations
    ("py:class", "ActorState"),
    ("py:class", "KafkaConsumer"),
    ("py:class", "KafkaProducer"),
    ("py:class", "AbstractSerializer"),
    ("py:class", "numpy.dtype"),
    ("py:class", "numpy.ndarray"),
    ("py:class", "pandas.core.series.Series"),
    ("py:class", "pandas.core.frame.DataFrame"),
    ("py:class", "pandas.DataFrame"),
    ("py:class", "matplotlib.figure.Figure"),
    ("py:class", "plotly.graph_objects.Figure"),
    ("py:class", "PIL.Image.Image"),
    ("py:class", "torch.nn.Embedding"),
    ("py:class", "torch.Tensor"),
    ("py:class", "torch.nn.Module"),
    ("py:class", "torch.nn.modules.module.Module"),
    ("py:class", "torch.nn.EmbeddingBag"),
    ("py:class", "torch.nn.modules.sparse.EmbeddingBag"),
    ("py:class", "torch.nn.modules.sparse.EmbeddingBag.__init__"),
    ("py:class", "torch.optim.SGD"),
    ("py:class", "torch.optim.optimizer.Optimizer"),
    ("py:class", "torch.optim.lr_scheduler._LRScheduler"),
    ("py:class", "torch.utils.data.dataset.Dataset"),

]
