# Supplementary material for: Optimization design of railway logistics center layout based on mobile cloud edge computing
Source: PeerJ Comput Sci. 2023 Apr 20;9:e1298. doi: 10.7717/peerj-cs.1298 (PMC10280669; doi:10.7717/peerj-cs.1298)
Supplement: Supplemental Information 1 [file peerj-cs-09-1298-s001.zip › code/docs/source/fedrec/fedrec.communication_interfaces.rst]

fedrec.communication\_interfaces package
========================================

Submodules
----------

fedrec.communication\_interfaces.abstract\_comm\_manager module
---------------------------------------------------------------

.. automodule:: fedrec.communication_interfaces.abstract_comm_manager
   :members:
   :undoc-members:
   :show-inheritance:

fedrec.communication\_interfaces.kafka\_interface module
--------------------------------------------------------

.. automodule:: fedrec.communication_interfaces.kafka_interface
   :members:
   :undoc-members:
   :show-inheritance:

fedrec.communication\_interfaces.zeroMQ\_interface module
---------------------------------------------------------

.. automodule:: fedrec.communication_interfaces.zeroMQ_interface
   :members:
   :undoc-members:
   :show-inheritance:

Module contents
---------------

.. automodule:: fedrec.communication_interfaces
   :members:
   :undoc-members:
   :show-inheritance:
