# Supplementary material for: Optimization design of railway logistics center layout based on mobile cloud edge computing
Source: PeerJ Comput Sci. 2023 Apr 20;9:e1298. doi: 10.7717/peerj-cs.1298 (PMC10280669; doi:10.7717/peerj-cs.1298)
Supplement: Supplemental Information 1 [file peerj-cs-09-1298-s001.zip › code/docs/source/fedrec/fedrec.data_models.rst]

fedrec.data\_models package
===========================

Submodules
----------

fedrec.data\_models.aggregator\_state\_model module
---------------------------------------------------

.. automodule:: fedrec.data_models.aggregator_state_model
   :members:
   :undoc-members:
   :show-inheritance:

fedrec.data\_models.base\_actor\_state\_model module
----------------------------------------------------

.. automodule:: fedrec.data_models.base_actor_state_model
   :members:
   :undoc-members:
   :show-inheritance:

fedrec.data\_models.envis\_module module
----------------------------------------

.. automodule:: fedrec.data_models.envis_module
   :members:
   :undoc-members:
   :show-inheritance:

fedrec.data\_models.job\_response\_model module
-----------------------------------------------

.. automodule:: fedrec.data_models.job_response_model
   :members:
   :undoc-members:
   :show-inheritance:

fedrec.data\_models.job\_submit\_model module
---------------------------------------------

.. automodule:: fedrec.data_models.job_submit_model
   :members:
   :undoc-members:
   :show-inheritance:

fedrec.data\_models.messages module
-----------------------------------

.. automodule:: fedrec.data_models.messages
   :members:
   :undoc-members:
   :show-inheritance:

fedrec.data\_models.state\_tensors\_model module
------------------------------------------------

.. automodule:: fedrec.data_models.state_tensors_model
   :members:
   :undoc-members:
   :show-inheritance:

fedrec.data\_models.tensors\_model module
-----------------------------------------

.. automodule:: fedrec.data_models.tensors_model
   :members:
   :undoc-members:
   :show-inheritance:

fedrec.data\_models.trainer\_state\_model module
------------------------------------------------

.. automodule:: fedrec.data_models.trainer_state_model
   :members:
   :undoc-members:
   :show-inheritance:

Module contents
---------------

.. automodule:: fedrec.data_models
   :members:
   :undoc-members:
   :show-inheritance:
