# Supplementary material for: Optimization design of railway logistics center layout based on mobile cloud edge computing
Source: PeerJ Comput Sci. 2023 Apr 20;9:e1298. doi: 10.7717/peerj-cs.1298 (PMC10280669; doi:10.7717/peerj-cs.1298)
Supplement: Supplemental Information 1 [file peerj-cs-09-1298-s001.zip › code/docs/source/fedrec/fedrec.modules.rst]

fedrec.modules package
======================

Submodules
----------

fedrec.modules.embeddings module
--------------------------------

.. automodule:: fedrec.modules.embeddings
   :members:
   :undoc-members:
   :show-inheritance:

fedrec.modules.sigmoid module
-----------------------------

.. automodule:: fedrec.modules.sigmoid
   :members:
   :undoc-members:
   :show-inheritance:

fedrec.modules.torch\_optimizer module
--------------------------------------

.. automodule:: fedrec.modules.torch_optimizer
   :members:
   :undoc-members:
   :show-inheritance:

fedrec.modules.transforms module
--------------------------------

.. automodule:: fedrec.modules.transforms
   :members:
   :undoc-members:
   :show-inheritance:

Module contents
---------------

.. automodule:: fedrec.modules
   :members:
   :undoc-members:
   :show-inheritance:
