# Supplementary material for: Optimization design of railway logistics center layout based on mobile cloud edge computing
Source: PeerJ Comput Sci. 2023 Apr 20;9:e1298. doi: 10.7717/peerj-cs.1298 (PMC10280669; doi:10.7717/peerj-cs.1298)
Supplement: Supplemental Information 1 [file peerj-cs-09-1298-s001.zip › code/docs/source/fedrec/fedrec.multiprocessing.rst]

fedrec.multiprocessing package
==============================

Submodules
----------

fedrec.multiprocessing.jobber module
------------------------------------

.. automodule:: fedrec.multiprocessing.jobber
   :members:
   :undoc-members:
   :show-inheritance:

fedrec.multiprocessing.process\_manager module
----------------------------------------------

.. automodule:: fedrec.multiprocessing.process_manager
   :members:
   :undoc-members:
   :show-inheritance:

Module contents
---------------

.. automodule:: fedrec.multiprocessing
   :members:
   :undoc-members:
   :show-inheritance:
