# Supplementary material for: Optimization design of railway logistics center layout based on mobile cloud edge computing
Source: PeerJ Comput Sci. 2023 Apr 20;9:e1298. doi: 10.7717/peerj-cs.1298 (PMC10280669; doi:10.7717/peerj-cs.1298)
Supplement: Supplemental Information 1 [file peerj-cs-09-1298-s001.zip › code/docs/source/fedrec/fedrec.rst]

fedrec package
==============

Subpackages
-----------

.. toctree::
   :maxdepth: 4

   fedrec.communication_interfaces
   fedrec.data_models
   fedrec.modules
   fedrec.multiprocessing
   fedrec.optimization
   fedrec.serialization
   fedrec.user_modules
   fedrec.utilities

Submodules
----------

fedrec.worker\_dataset module
-----------------------------

.. automodule:: fedrec.worker_dataset
   :members:
   :undoc-members:
   :show-inheritance:

Module contents
---------------

.. automodule:: fedrec
   :members:
   :undoc-members:
   :show-inheritance:
