# Supplementary material for: Optimization design of railway logistics center layout based on mobile cloud edge computing
Source: PeerJ Comput Sci. 2023 Apr 20;9:e1298. doi: 10.7717/peerj-cs.1298 (PMC10280669; doi:10.7717/peerj-cs.1298)
Supplement: Supplemental Information 1 [file peerj-cs-09-1298-s001.zip › code/docs/source/fedrec/fedrec.serialization.rst]

fedrec.serialization package
============================

Submodules
----------

fedrec.serialization.serializable\_interface module
---------------------------------------------------

.. automodule:: fedrec.serialization.serializable_interface
   :members:
   :undoc-members:
   :show-inheritance:

fedrec.serialization.serialization\_strategy module
---------------------------------------------------

.. automodule:: fedrec.serialization.serialization_strategy
   :members:
   :undoc-members:
   :show-inheritance:

fedrec.serialization.serializer\_registry module
------------------------------------------------

.. automodule:: fedrec.serialization.serializer_registry
   :members:
   :undoc-members:
   :show-inheritance:

Module contents
---------------

.. automodule:: fedrec.serialization
   :members:
   :undoc-members:
   :show-inheritance:
