# Supplementary material for: Optimization design of railway logistics center layout based on mobile cloud edge computing
Source: PeerJ Comput Sci. 2023 Apr 20;9:e1298. doi: 10.7717/peerj-cs.1298 (PMC10280669; doi:10.7717/peerj-cs.1298)
Supplement: Supplemental Information 1 [file peerj-cs-09-1298-s001.zip › code/docs/source/fedrec/fedrec.user_modules.rst]

fedrec.user\_modules package
============================

Submodules
----------

fedrec.user\_modules.envis\_aggregator module
---------------------------------------------

.. automodule:: fedrec.user_modules.envis_aggregator
   :members:
   :undoc-members:
   :show-inheritance:

fedrec.user\_modules.envis\_base\_module module
-----------------------------------------------

.. automodule:: fedrec.user_modules.envis_base_module
   :members:
   :undoc-members:
   :show-inheritance:

fedrec.user\_modules.envis\_preprocessor module
-----------------------------------------------

.. automodule:: fedrec.user_modules.envis_preprocessor
   :members:
   :undoc-members:
   :show-inheritance:

fedrec.user\_modules.envis\_trainer module
------------------------------------------

.. automodule:: fedrec.user_modules.envis_trainer
   :members:
   :undoc-members:
   :show-inheritance:

fedrec.user\_modules.envis\_wrapper module
------------------------------------------

.. automodule:: fedrec.user_modules.envis_wrapper
   :members:
   :undoc-members:
   :show-inheritance:

Module contents
---------------

.. automodule:: fedrec.user_modules
   :members:
   :undoc-members:
   :show-inheritance:
