# Supplementary material for: Optimization design of railway logistics center layout based on mobile cloud edge computing
Source: PeerJ Comput Sci. 2023 Apr 20;9:e1298. doi: 10.7717/peerj-cs.1298 (PMC10280669; doi:10.7717/peerj-cs.1298)
Supplement: Supplemental Information 1 [file peerj-cs-09-1298-s001.zip › code/docs/source/fedrec/fedrec.utilities.rst]

fedrec.utilities package
========================

Submodules
----------

fedrec.utilities.cuda\_utils module
-----------------------------------

.. automodule:: fedrec.utilities.cuda_utils
   :members:
   :undoc-members:
   :show-inheritance:

fedrec.utilities.io\_utils module
---------------------------------

.. automodule:: fedrec.utilities.io_utils
   :members:
   :undoc-members:
   :show-inheritance:

fedrec.utilities.logger module
------------------------------

.. automodule:: fedrec.utilities.logger
   :members:
   :undoc-members:
   :show-inheritance:

fedrec.utilities.random\_state module
-------------------------------------

.. automodule:: fedrec.utilities.random_state
   :members:
   :undoc-members:
   :show-inheritance:

fedrec.utilities.registry module
--------------------------------

.. automodule:: fedrec.utilities.registry
   :members:
   :undoc-members:
   :show-inheritance:

fedrec.utilities.saver\_utils module
------------------------------------

.. automodule:: fedrec.utilities.saver_utils
   :members:
   :undoc-members:
   :show-inheritance:

Module contents
---------------

.. automodule:: fedrec.utilities
   :members:
   :undoc-members:
   :show-inheritance:
