# Supplementary material for: Optimization design of railway logistics center layout based on mobile cloud edge computing
Source: PeerJ Comput Sci. 2023 Apr 20;9:e1298. doi: 10.7717/peerj-cs.1298 (PMC10280669; doi:10.7717/peerj-cs.1298)
Supplement: Supplemental Information 1 [file peerj-cs-09-1298-s001.zip › code/docs/source/tutorials/Tutorial-Part-3-simulating_fl_cycle.rst]

Simulating Federated Learning Cycle
===================================

FL Simulation
-------------

For the simulator, both the aggregator and trainer are defined as a
worker. Each worker has an assigned role that determines the kind of
computation it will perform.

It is the role of the orchestrator to define these roles for the workers and
initialize them.

For the purposes of the simulator, the `train_fl <../train_fl.py>`__ file
behaves as the orchestrator and initiates all the workers.

Federated Worker
----------------

The federated worker class implements all the networking and FL logic.

The developer needs to implement three basic methods of the federated
worker- aggregation logic, client selection, and role description.

Worker Roles
~~~~~~~~~~~~

Roles define the kind of computation each worker does.

In this tutorial, we are using the `FedAvg McMahan et
al <https://arxiv.org/abs/1602.05629>`__ strategy with random client
selection. There are only two roles here namely, the aggregator and
trainer.

-  **Aggregator** requests models from the trainers before aggregating
   and updating its model.
-  **Trainer** responds to aggregators’ requests after updating its own
   model by local training.

We define these roles in the ``run()`` method of Federated Worker.

.. code:: python


   @registry.load('fl_algo', 'fed_avg')
   class FedAvgWorker(FederatedWorker):
       def __init__(self, ...):
           super().__init__(...)

       async def run(self):
           assert role in self.roles, InvalidStateError("unknown role for worker")

           if role == 'aggregator':
               # central server in this case
               neighbours = await self.request_models_suspendable(self.sample_neighbours())
               weighted_params = self.aggregate(neighbours)
               self.update_model(weighted_params)
           elif role == 'trainer':
               aggregators = list(self.out_neighbours.values())
               global_models = await self.request_models_suspendable(aggregators)
               self.update_model(global_models[0])
               await self.train(model_dir=self.persistent_storage)
           self.round_idx += 1

Aggregation Strategy
~~~~~~~~~~~~~~~~~~~~

The aggregation strategy defines how the model updates from trainers will be
combined into a single model update. Every FL paper proposes different
Fl strategies for personalization, parallelization, accuracy
improvement, etc.

The most recent ones propose a second-order aggregation strategy to
accommodate losses in communication. We here would be running the
simplest one - average them all!

.. code:: python

       # Your aggregation strategy
       def aggregate(self, neighbour_ids):
           model_list = [
               (self.in_neighbours[id].sample_num, self.in_neighbours[id].model)
               for id in neighbour_ids
           ]
           (num0, averaged_params) = model_list[0]
           for k in averaged_params.keys():
               for i in range(0, len(model_list)):
                   local_sample_number, local_model_params = model_list[i]
                   w = local_sample_number / training_num
                   if i == 0:
                       averaged_params[k] = local_model_params[k] * w
                   else:
                       averaged_params[k] += local_model_params[k] * w

           return averaged_params

Client Selection
~~~~~~~~~~~~~~~~

This is one of the most crucial stages of the FL cycle. It is necessary to
build a robust client selection strategy. It can save you from
malicious poisoning attacks, biased models, and slow training cycles.

NimbleEdge brings along specific algorithms that augment the client
selection strategy to deal with the above problems.

For now, we just take random selection…

.. code:: python

       # Your sampling strategy
       def sample_neighbours(self, round_idx, client_num_per_round):
           num_neighbours = len(self.in_neighbours)
           if num_neighbours == client_num_per_round:
               selected_neighbours = [
                   neighbour for neighbour in self.in_neighbours]
           else:
               with RandomContext(round_idx):
                   selected_neighbours = np.random.choice(
                       self.in_neighbours, min(client_num_per_round, num_neighbours), replace=False)
           logging.info("worker_indexes = %s" % str(selected_neighbours))
           return selected_neighbours

**Hurray!**

And it’s done. Simply run the `train_fl.py <../train_fl.py>`__ and see
the simulator in action.
