# Supplementary material for: Optimization design of railway logistics center layout based on mobile cloud edge computing
Source: PeerJ Comput Sci. 2023 Apr 20;9:e1298. doi: 10.7717/peerj-cs.1298 (PMC10280669; doi:10.7717/peerj-cs.1298)
Supplement: Supplemental Information 1 [file peerj-cs-09-1298-s001.zip › code/docs/source/tutorials/Tutorial-Part-4-deployment.rst]

Deployment
==========

FL Deployment
-------------

With the simulations done and benchmark results satisfactory, you may
want to take things into production.

The best thing about using the NimbleEdge simulator is it already checks for
compatibility and serialization capabilities of the models.

Let’s see the components needed to deploy the FL cycle.

.. figure:: ../_static/architecture.jpeg
   :alt: Architecture Diagram

   Architecture Diagram

Orchestrator
~~~~~~~~~~~~

You can control the orchestrator via CLI or by python commands.
NimbleEdge Orchestrator is built over
`PySyft <https://github.com/OpenMined/PySyft/tree/dev/packages/grid>`__

The service itself can be run as a docker container on the main server.

create a virtual environment to install the necessary dependencies. The
dependencies could simply be installed via

.. code:: bash

   poetry install

Now the start the orchestrator in a docker container with

.. code:: bash

   docker-compose up -d

Plan Serialization
~~~~~~~~~~~~~~~~~~

We can serialize any torch computation graph into a plan for local
execution. The simulator does this automatically for you.

However, should you choose, you can write your custom methods and
annotate them with ``@make_plan`` to generate a serialized plan object.

.. code:: python

   @make_plan
   def training_plan(
       xs=th.randn(bs, 28 * 28),
       ys=th.nn.functional.one_hot(th.randint(0, classes_num, [bs]), classes_num),
       batch_size=th.tensor([bs]),
       lr=th.tensor([0.1]),
       params=model_params_zeros,
   ):
   '''
   We pass on dummy arguments to fix the shape of the tensors being used for training
   ''' 
       # forward
       logits = model(xs)

       # loss
       loss, loss_grad = model.softmax_cross_entropy_with_logits(
           logits, ys, batch_size
       )

       # backward
       grads = model.backward(xs, loss_grad)

       # SGD step
       updated_params = tuple(
           param - lr * grad for param, grad in zip(model.parameters(), grads)
       )

       # accuracy
       acc = model.accuracy(logits, ys, batch_size)

       # return things
       return (loss, acc, *updated_params)

Setting FL hyper parameters
~~~~~~~~~~~~~~~~~~~~~~~~~~~

We define all the hyper parameters for the orchestrator in the server
config, and for the workers in the client_config.

These parameters themselves are serialized and sent to the workers
whenever they begin the FL cycle.

.. code:: python


   name = "dlrm"
   version = "1.0"

   client_config = {
       "name": name,
       "version": version,
       "batch_size": 64,
       "lr": 0.01,
       "max_updates": 100,  # number of local updates to execute on workers
   }

   server_config = {
       "num_cycles": 30,  # total number of cycles (how many times the global model is updated)
       "cycle_length": 60*60*24,  # max duration of the training cycle in seconds
       "max_diffs": 1,  # number of diffs to collect before updating global model
       "minimum_upload_speed": 0,
       "minimum_download_speed": 0,
       
   }

You can also optionally add JWT authentication to protect model files
being exposed to the general public.

Connecting to Orchestrator
~~~~~~~~~~~~~~~~~~~~~~~~~~

When you have a docker image already running for orchestrator, you can
simply connect to the instance via ``connect()`` call

.. code:: python

   address = "localhost:7000"
   orchestrator = ModelCentricFLClient(address=address, secure=False)
   orchestrator.connect()

Hosting the models
~~~~~~~~~~~~~~~~~~

Finally, we host all the plans and global model weights and make them
available to be downloaded by the workers.

.. code:: python

   response = orchestrator.host_federated_training(
       model=local_model,
       client_plans={
           # Orchestrator can store both types of plans (regular for python worker, torchscript for mobile):
           "training_plan": training_plan,
           "training_plan:ts": ts_plan,
       },
       client_protocols={},
       server_averaging_plan=avg_plan,
       client_config=client_config,
       server_config=server_config,
   )

**On-device Training**

The last step is to connect the user devices with the orchestrator to
begin the Training process. Hop into the `next
section <./Tutorial-Part-5-local_training.md>`__ for details.
