# Supplementary material for: Optimization design of railway logistics center layout based on mobile cloud edge computing
Source: PeerJ Comput Sci. 2023 Apr 20;9:e1298. doi: 10.7717/peerj-cs.1298 (PMC10280669; doi:10.7717/peerj-cs.1298)
Supplement: Supplemental Information 1 [file peerj-cs-09-1298-s001.zip › code/docs/source/tutorials/Tutorial-Part-6-local_training_android.rst]

Local Training on Android
=========================

On-device Training
------------------

In this example, we will train our machine learning models on an android
device.

We will import the Device side SDK in our application to take care of
managing the FL cycle and interacting with the orchestrator for us.

Create an android project and add the gradle dependency.

In your viewmodel for the activity implement the listeners to the local
on-device worker.

.. code:: kotlin

       // Optional: Make an http request to your server to get an authentication token
       val authToken = apiClient.requestToken("https://www.mywebsite.com/request-token/$userId")

       // The config defines all the adjustable properties of the worker
       // The url entered here cannot define connection protocol like https/wss since the worker allots them on its own
       // `this` supplies the context. It can be an activity context, a service context, or an application context.
       val config = Configuration.builder(this, "www.my-orchestrator-url.com").build()

       // Initiate the worker to handle all your jobs
       val worker = Worker.getInstance(authToken, configuration)

Creating the worker job
~~~~~~~~~~~~~~~~~~~~~~~

To create a training job locally, you need to supply the exact names for
the model that is hosted on the orchestrator otherwise the cycle will
fail at authentication.

.. code:: kotlin

   // Create a new training job
   val job = worker.newJob("dlrm", "1.0.0")

Training hooks
~~~~~~~~~~~~~~

There are three hooks that need to be implemented on the app side: 1.
``onReady()`` This is called when the worker has downloaded all the
necessary parameters and hyper-params to begin the training process. You
should implement all the training logic here. 2. ``onRejected()`` If the
device could pass the selection criteria of the aggregator it responds
with the time to try again. The worker should wait for the given time
period before requesting participation again. 3. ``onError()`` In
case any error happens during the execution, this callback is executed.
As a fallback, we can implement cloud connectivity here or simply log the
message and send it to the server.

.. code:: kotlin

   // Define training procedure for the job
       val jobStatusSubscriber = object : JobStatusSubscriber() {
           override fun onReady(
               model: Model,
               plans: ConcurrentHashMap<String, Plan>,
               clientConfig: ClientConfig
           ) {
               // This function is called when the worker has downloaded the plans and protocols from Orchestrator
               // You are ready to train your model on your data
               // param model stores the model weights given by the server
               // param plans is a HashMap of all the planIDs and their plans.
               // ClientConfig has hyper parameters like batchsize, learning rate, number of steps, etc

               // Plans are accessible by the plan Id used while hosting them.

               repeat(clientConfig.properties.maxUpdates) { step ->

                   // get relevant hyperparams from ClientConfig.planArgs
                   // All the planArgs will be string and it is upon the user to deserialize them into correct type
                   val batchSize = (clientConfig.planArgs["batch_size"]
                                    ?: error("batch_size doesn't exist")).toInt()
                   val batchIValue = IValue.from(
                       Tensor.fromBlob(longArrayOf(batchSize.toLong()), longArrayOf(1))
                   )
                   val lr = IValue.from(
                       Tensor.fromBlob(
                           floatArrayOf(
                               (clientConfig.planArgs["lr"] ?: error("lr doesn't exist")).toFloat()
                           ),
                           longArrayOf(1)
                       )
                   )
                   // your custom implementation to read a databatch from your data
                   val batchData = dataRepository.loadDataBatch(clientConfig.batchSize)
                   //get Model weights and return if not set already
                   val modelParams = model.getParamArray() ?: return
                   val paramIValue = IValue.listFrom(*modelParams)
                   // plan.execute runs a single gradient step and returns the output as PyTorch IValue
                   val output = plan.execute(
                       batchData.first,
                       batchData.second,
                       batchIValue,
                       lr,paramIValue
                   )?.toTuple()
                   // The output is a tuple with outputs defined by the plan along with all the model params
                   output?.let { outputResult ->
                       val paramSize = model.modelState!!.syftTensors.size
                       // The model params are always appended at the end of the output tuple
                       val beginIndex = outputResult.size - paramSize
                       val updatedParams =
                               outputResult.slice(beginIndex until outputResult.size)
                       // update your model. You can perform any arbitrary computation and checkpoint creation with these model weights
                       model.updateModel(updatedParams.map { it.toTensor() })
                       // get the required loss, accuracy, etc values just like you do in Pytorch Android
                       val accuracy = outputResult[0].toTensor().dataAsFloatArray.last()
                   }
               }
               // Once training finishes generate the model diff
               val diff = job.createDiff()
               // Report the diff to finish the cycle
               job.report(diff)
           }

           override fun onRejected() {
           // Implement this function to define what your worker will do when your worker is rejected from the cycle
           }

           override fun onError(throwable: Throwable) {
           // Implement this function to handle error during job execution
           }
       }

Running the training job
~~~~~~~~~~~~~~~~~~~~~~~~

Once all the on-device training pipelines have been implemented, you can
simply call ``start()`` to begin the training.

.. code:: kotlin

   job.start()
