# Supplementary material for: Optimization design of railway logistics center layout based on mobile cloud edge computing
Source: PeerJ Comput Sci. 2023 Apr 20;9:e1298. doi: 10.7717/peerj-cs.1298 (PMC10280669; doi:10.7717/peerj-cs.1298)
Supplement: Supplemental Information 1 [file peerj-cs-09-1298-s001.zip › code/docs/source/tutorials/index.rst]

.. _tutorials:

*********
Tutorials
*********

.. toctree::
    :maxdepth: 1

    Tutorial-Part-1-introduction_to_fl
    Tutorial-Part-2-starting_with_nimbleedge
    Tutorial-Part-3-simulating_fl_cycle
    Tutorial-Part-4-deployment
    Tutorial-Part-5-data_loading_and_processing
    Tutorial-Part-6-local_training_android
    Tutorial-Part-7-local_training_ios
    Tutorial-Part-8-customization
