# Supplementary material for: Optimization design of railway logistics center layout based on mobile cloud edge computing
Source: PeerJ Comput Sci. 2023 Apr 20;9:e1298. doi: 10.7717/peerj-cs.1298 (PMC10280669; doi:10.7717/peerj-cs.1298)
Supplement: Supplemental Information 1 [file peerj-cs-09-1298-s001.zip › code/docs/theme/envisedge/__init__.py]

"""Sphinx ReadTheDocs theme.

From https://github.com/ryan-roemer/sphinx-bootstrap-theme.

"""
import os

VERSION = (0, 1, 9)

__version__ = ".".join(str(v) for v in VERSION)
__version_full__ = __version__


def get_html_theme_path():
    """Return list of HTML theme paths."""
    cur_dir = os.path.abspath(os.path.dirname(os.path.dirname(__file__)))
    return cur_dir
