# Supplementary material for: Optimization design of railway logistics center layout based on mobile cloud edge computing
Source: PeerJ Comput Sci. 2023 Apr 20;9:e1298. doi: 10.7717/peerj-cs.1298 (PMC10280669; doi:10.7717/peerj-cs.1298)
Supplement: Supplemental Information 1 [file peerj-cs-09-1298-s001.zip › code/docs/theme/envisedge/static/css/custom.css]

/*******************************************************************************
 * DB Icon set
 */

@font-face {
  font-family: 'db-icon';
  src:
    url('../fonts/db-icon.ttf?wc7cqx') format('truetype'),
    url('../fonts/db-icon.woff?wc7cqx') format('woff'),
    url('../fonts/db-icon.svg?wc7cqx#db-icon') format('svg');
  font-weight: normal;
  font-style: normal;
}

.db-icon {
  /* use !important to prevent issues with browser extensions that change fonts */
  font-family: 'db-icon' !important;
  speak: none;
  font-style: normal;
  font-weight: normal;
  font-variant: normal;
  text-transform: none;
  line-height: 1;

  /* Better Font Rendering =========== */
  -webkit-font-smoothing: antialiased;
  -moz-osx-font-smoothing: grayscale;
}

/* Set max-width for docs... */
.wy-nav-content {
    max-width: 1440px !important;
}

.db-icon-arrow-down-circle:before {
  content: "\e900";
}
.db-icon-arrow-down:before {
  content: "\e901";
}
.db-icon-arrow-left-circle:before {
  content: "\e902";
}
.db-icon-arrow-left:before {
  content: "\e903";
}
.db-icon-arrow-right-circle:before {
  content: "\e904";
}
.db-icon-arrow-right:before {
  content: "\e905";
}
.db-icon-arrow-up-circle:before {
  content: "\e906";
}
.db-icon-arrow-up:before {
  content: "\e907";
}
.db-icon-checkmark:before {
  content: "\e908";
}
.db-icon-chevron-down:before {
  content: "\e909";
}
.db-icon-chevron-left:before {
  content: "\e90a";
}
.db-icon-chevron-right:before {
  content: "\e90b";
}
.db-icon-chevron-up:before {
  content: "\e90c";
}
.db-icon-close:before {
  content: "\e90d";
}
.db-icon-dbce:before {
  content: "\e90e";
}
.db-icon-facebook:before {
  content: "\e90f";
}
.db-icon-linkedin:before {
  content: "\e910";
}
.db-icon-menu:before {
  content: "\e911";
}
.db-icon-newsletter:before {
  content: "\e912";
}
.db-icon-pdf:before {
  content: "\e913";
}
.db-icon-play-large:before {
  content: "\e914";
}
.db-icon-play:before {
  content: "\e915";
}
.db-icon-plus-circle-filled:before {
  content: "\e916";
}
.db-icon-rss:before {
  content: "\e917";
}
.db-icon-search:before {
  content: "\e918";
}
.db-icon-share:before {
  content: "\e919";
}
.db-icon-slideshow-left:before {
  content: "\e91a";
}
.db-icon-slideshow-right:before {
  content: "\e91b";
}
.db-icon-twitter-bird:before {
  content: "\e91c";
}
.db-icon-twitter:before {
  content: "\e91d";
}
.db-icon-webinar:before {
  content: "\e91e";
}

/*******************************************************************************
 * Scaffolding
 */

body, body.wy-body-for-nav {
  font-family: 'Source Sans Pro', Helvetica, Arial, sans-serif;
  background: #FFF;
  background-image: none;
}

a, a:visited, a:hover {
  color: #C05D64;
}

.rst-content tt.xref,
a .rst-content tt,
.rst-content tt.xref,
.rst-content code.xref,
a .rst-content tt,
a .rst-content code {
  font-weight: 500;
}

/* Use semibold weight in favor of bold */
h1, h2, h3, h4, h5,
b, strong, mark,
.wy-alert-title,
.rst-content .admonition-title,
.wy-table thead th,
.rst-content table.docutils thead th,
.rst-content table.field-list thead th,
.wy-menu-vertical header,
.wy-menu-vertical p.caption,
.wy-side-nav-search>a,
.wy-side-nav-search .wy-dropdown>a,
.wy-nav-top a,
.rst-content .topic-title,
.rst-content .sidebar .sidebar-title,
.rst-content .highlighted,
.rst-content dl dt,
.rst-content dl:not(.docutils) tt,
.rst-content dl:not(.docutils) tt,
.rst-content dl:not(.docutils) code,
.rst-content dl:not(.docutils) tt.descname,
.rst-content dl:not(.docutils) tt.descname,
.rst-content dl:not(.docutils) code.descname,
.rst-content dl:not(.docutils) .optional,
.rst-content p.rubric {
  font-weight: 600;
}


/**
 * Forms
 */

input[type="text"],
input[type="password"],
input[type="email"],
input[type="url"],
input[type="date"],
input[type="month"],
input[type="time"],
input[type="datetime"],
input[type="datetime-local"],
input[type="week"],
input[type="number"],
input[type="search"],
input[type="tel"],
input[type="color"] {
  color: #000;
  background-color: #FFF;
  border: 1px solid #DDD;
}

/**
 * Tables
 */

table {
  width: 100%;
  background-color: #FFF;
}

table > colgroup:first-child {
  display: none;
}

@media (min-width: 769px) {
  .wy-table-responsive {
    max-width: none;
    overflow: visible;
  }

  .wy-table-responsive table td,
  .wy-table-responsive table th {
    white-space: normal;
  }
}

/**
 * Images
 */

@media screen and (max-width: 768px) {
  img {
    width: auto;
  }
}


/*******************************************************************************
 * Header area
 */

/**
 * HIGH-LEVEL PAGE LAYOUT CODE ONLY
 * Header bar
 * Layout is a 1x2.
 *  <Nav>
 *  <Page>
 *
 * Top-level nav is the header bar. It is 55px and above page content.
 * Page contains sidebar Nav and Main.
 * <Page> is a 2x1:
 *    <Nav><Main>
 *
 * HIGH-LEVEL PAGE LAYOUT CODE ONLY
 */

.wy-nav-top {
  display: block; /* Overriding the theme which sets it to none(since it use to only be mobile. */
  height: 55px;
}

.wy-nav-top.header {
  top: 0;
  left: 0;
  width: 100%;
  /*
    Above page content. 10 to give some room. .clippy is 2, so this really only needs to be 2, but I am doing 10
      to reduce the chance that someone someone adds something else to the body and overflows it.
    @TODO: Cleanup the overall stacking/positioning so we can just push the main content always below the header as
      one group.
  */
  z-index: 10;
}

/**
  Fix for anchor tags scrolling under the header.
 */
.section:before {
  content: '';
  display: block;
  position: relative;
  width: 0;
  height: 55px;
  margin-top: -55px;
}

@media screen and (max-width: 768px) {
  .wy-nav-content-wrap.shift {
    top: 55px;
  }
}

.wy-grid-for-nav {
  top: 55px;
}

/**
* End "HIGH-LEVEL PAGE LAYOUT CODE ONLY" section
*/

.wy-nav-top {
  padding: 0;
  background-color: #EFEFEF;
  border-bottom: 1px solid #C9C9C9;
  color: #333;
  position: relative;
}

.wy-nav-top.header ul {
  height: 55px; /* Important for item sizing */
}

.wy-nav-top.header li {
  width: 33%;
  display: inline;
}

/* Spacing based on Azure doc logo and change cloud link. */
@media screen and (max-width: 670px) {
  .wy-nav-top.header .change-cloud-link a.long {
    display: none;
  }
}

/* Spacing based on Azure doc logo and change cloud link. */
@media screen and (min-width: 671px) {
  .wy-nav-top.header .change-cloud-link a.short {
    display: none;
  }
}

.wy-nav-top-menu-button {
  display: none;
}

@media screen and (max-width: 768px) {
  .wy-nav-top-menu-button {
    display: block;
  }
}

.wy-nav-top .change-cloud-link a {
  color: #B54747;
  font-weight: lighter;
  margin-right: 14px;
  line-height: 62px; /* For aligning the bottom of this text with the menu toggle and logo */
}

.wy-nave-shift {
  border-right: 1px solid #C9C9C9;
}

.build_info {
  font-size: 12px;
}

.wy-nav-top .wy-nav-top-menu-button {
  font-size: 20px;
  line-height: 54px;
  width: 54px;
  text-align: center;
  z-index: 2;
  background-color: #EFEFEF;
}

.wy-nav-top-logo {
  line-height: 54px;
  text-align: left;
  margin-left: 14px;
  float: left;
}

@media screen and (max-width: 768px) {
  .wy-nav-top-logo {
    line-height: 54px;
    text-align: center;
    margin-left: 0;
  }
}

.wy-nav-top-logo img {
  border-radius: 0;
  max-width: 100%;
  margin: 0 auto;
  width: 107px;
  height: 41px;
  padding: 0;
  background-color: transparent;
}

/**
 * Sidebar Header area
 */

.wy-nav-side {
  background-color: #FFF;
  color: #000;
  border-right: 1px solid #C9C9C9;
}

@media screen and (max-width: 768px) {
  .wy-nav-side.shift {
    width: 300px;
  }
}

.wy-side-nav-search {
  padding: 30px 30px 0;
  margin-bottom: 30px;
  background-color: transparent;
}

.wy-nav-side [role=contentinfo] {
  padding-left: 30px;
  font-weight: lighter;
  width: 300px; /* Hack to stop text overflow until it sidebar is cleaned up */
  padding-top: 20px;
  padding-bottom: 20px;
  border-top: 1px solid #C9C9C9;
}

.wy-nav-side [role=contentinfo] p {
  margin-bottom: 0;
}


/* Logo */
.wy-side-nav-search > a.header-logo { /* Unfortunately, we have to use a pretty specific selector */
  display: block;
  padding: 0;
  margin-bottom: 40px;
}

@media screen and (max-width: 768px) {
  .wy-side-nav-search > a.header-logo {
    display: none;
  }
}

.wy-side-nav-search > a.header-logo:hover {
  background-color: transparent;
}

.header-logo img {
  border-radius: 0;
  max-width: 100%;
  margin: 0 auto;
  width: 199px;
  height: 31px;
  padding: 0;
  background-color: transparent;
}

/* Search box */
.wy-side-nav-search input[type=text] {
  border-radius: 0;
  color: #000;
  background-color: #EFEFEF;
  border: 1px solid #DDD;
}
.wy-side-nav-search input[type=text]:focus {
  background-color: #E5E5E5;
  border-color: #EEE;
}
.wy-side-nav-search input[type=text]::-webkit-input-placeholder {
  color: #555;
}
.wy-side-nav-search input[type=text]::-moz-placeholder {
  color: #555;
}
.wy-side-nav-search input[type=text]:-ms-input-placeholder {
  color: #555;
}
.wy-side-nav-search input[type=text]::placeholder {
  color: #555;
}

/**
 * Navigation
 */

.wy-menu-vertical {
  font-size: 15px;
}

.wy-menu-vertical li {
  font-size: 1em !important;
}

.wy-menu-vertical a,
.wy-menu-vertical li.on a,
.wy-menu-vertical li.current a,
.wy-menu-vertical li.current > a {
  color: #000;
  font-weight: normal !important;
  padding: 6px 30px !important;
  font-size: 1em;
  line-height: 1.25em;
  background-color: transparent !important;
  border: 0;
  -webkit-font-smoothing: auto !important;
}

.wy-menu-vertical a:hover,
.wy-menu-vertical li.on a:hover,
.wy-menu-vertical li.current a:hover,
.wy-menu-vertical li.current > a:hover {
  background-color: #F0F0F0 !important;
}

.wy-menu-vertical > ul.current > li.current {
  border-bottom: 1px solid #B54747;
  padding-bottom: 6px;
  margin-bottom: 6px;
}
.wy-menu-vertical > ul.current:not(:first-of-type) > li.current {
  border-top: 1px solid #B54747;
  padding-top: 6px;
  margin-top: 6px;
}

.wy-menu-vertical li.current {
  background: transparent;
}
.wy-menu-vertical li.current li a {
  padding-left: calc(30px + 1.5em) !important;
}
.wy-menu-vertical li.current li li a {
  padding-left: calc(30px + 3em) !important;
}
.wy-menu-vertical li.current li li li a {
  padding-left: calc(30px + 4.5em) !important;
}
.wy-menu-vertical li.current li li li li a {
  padding-left: calc(30px + 6em) !important;
}
.wy-menu-vertical li.current li li li li li a {
  padding-left: calc(30px + 7.5em) !important;
}

.wy-menu-vertical li span.toctree-expand {
  color: #B54747 !important;
}

.wy-menu-vertical li span.toctree-expand:before {
  vertical-align: middle;
  font-size: 1.25em !important;
  line-height: 1em !important;
  position: relative;
  top: -.33em;
}

.wy-menu-vertical li.on a span.toctree-expand:before,
.wy-menu-vertical li.current > a span.toctree-expand:before {
  content: "–";
  font-weight: bold;
}

.wy-menu-vertical li span.toctree-expand:before {
  content: "+";
  font-weight: bold;
}

/* The big "home" navigation link */
.wy-menu-vertical a.main-navigation-home {
  position: relative;
  font-size: 1.2em;
  padding-top: 0;
  margin-bottom: 6px;
  border-bottom: 1px solid #B54747;
}

.wy-menu-vertical a.main-navigation-home img {
  position: absolute;
  bottom: calc(6px + .25em);
  left: 30px;
  margin-left: -1.2em;
  width: 1em;
  vertical-align: baseline;
}

.wy-menu-vertical a.main-navigation-home:hover {
  background-color: transparent;
}

/*******************************************************************************
 * Main content area
 */

.wy-nav-content-wrap,
.wy-nav-content {
  background: transparent !important;
}

@media screen and (max-width: 768px) {
  .wy-nav-content-wrap.shift {
    left: 300px;
  }
}

@media screen and (max-width: 768px) {
  .wy-nav-content-wrap .wy-nav-content {
    padding: 30px 15px;
  }
}

/* Overridding theme */
@media screen and (max-width: 768px) {
  .wy-nav-content-wrap.shift {
    overflow: scroll;
  }
}

.wy-nav-content-wrap {
  font-size: 17px;
}

.wy-nav-content-wrap p,
.wy-nav-content-wrap ol,
.wy-nav-content-wrap ul,
.wy-nav-content-wrap blockquote {
  font-size: 1em;
  line-height: 1.41em;
  margin-bottom: 1.5em;
}

.wy-nav-content-wrap ul ol,
.wy-nav-content-wrap ol ol,
.wy-nav-content-wrap ul ul,
.wy-nav-content-wrap ol ul {
  margin-bottom: 0 !important; /* Ugh... */
}

.wy-nav-content-wrap a:hover {
  text-decoration: underline;
}

.wy-nav-content-wrap h1 {
  font-size: 45px;
  font-weight: 300;
  margin-top: 0;
  margin-bottom: .25em;
}

.wy-nav-content-wrap h2 {
  font-weight: 500;
  font-size: 34px;
  margin-top: 1.2em; /* Was 1.5 but decreased to 1.2 to account for .section:before scroll fix. */
  margin-bottom: .5em;
}

.wy-nav-content-wrap h3 {
  font-weight: 500;
  font-size: 28px;
  margin-top: .5em;
  margin-bottom: .5em;
}

.wy-nav-content-wrap h4 {
  font-weight: 500;
  font-size: 24px;
  margin-top: .5em;
  margin-bottom: .5em;
}

.wy-nav-content-wrap h5 {
  font-weight: 500;
  font-size: 20px;
  margin-top: .5em;
  margin-bottom: .5em;
}

/**
 * Buttons
 */

.btn, .btn:focus, .btn:active {
  padding: .5em 1.5em;
  border-radius: 4px;
  font-size: 17px;
  line-height: 1em;
  text-transform: uppercase;
  text-rendering: geometricPrecision;
  box-shadow: none;
  font-weight: 600;
  transition: none;
}
a.btn, a.btn:hover, a.btn:focus, a.btn:active {
  text-decoration: none !important;
}

.btn .db-icon {
  vertical-align: baseline;
  font-size: .6em;
  font-weight: bold;
  position: relative;
  top: -0.1em;
}

.btn-neutral, .btn-neutral:visited {
  color: #FFF !important;
  background: #B54747 !important;
  border-color: #B54747 !important;
}
.btn-neutral:hover, .btn-neutral:active, .btn-neutral:focus {
  background: #B54747 !important;
  border-color: #B54747 !important;
}

/**
 * Footer section
 */

.rst-content footer {
  font-size: 13px;
  color: #888;
}

.rst-content footer a {
  color: #888;
  text-decoration: underline;
}

.rst-content footer p {
  margin-bottom: .75em;
}

.rst-content footer hr {
  margin-top: 100px;
}

@media screen and (max-width: 768px) {
  .rst-content footer hr {
    margin-top: 30px;
  }
}

/* Next/prev buttons */
.rst-footer-buttons {
  margin-top: 30px;
}

.rst-footer-buttons .btn {
  color: #B54747 !important;
  background-color: transparent !important;
  padding-left: 0;
  padding-right: 0;
  text-align: center;
  width: 7em;
}
.rst-footer-buttons .btn:hover {
  color: #FFF !important;
  background: #B54747 !important;
  border-color: #B54747 !important;
}

.rst-footer-buttons .btn + .btn {
  margin-left: 1em;
}

@media screen and (max-width: 375px) {
  .rst-footer-buttons {
    display: flex;
  }

  .rst-footer-buttons .btn {
    flex: 1 1 50%;
  }
}

/**
 * Alert boxes
 */

.rst-content .admonition-title {
text-transform: capitalize;
  font-weight: 600;
  line-height: 1em;
  padding: .35em .5em;
}
.rst-content .admonition-title:before {
  content: " ";
  display: inline-block;
  margin-right: .4em;
  width: 1em;
  height: 1em;
  line-height: 1em;
  vertical-align: bottom;
  background-position: center;
  background-repeat: no-repeat;
  background-size: 1em;
  position: relative;
  top: -.1em;
}

.admonition.note {
  background-color: #F3F4F7;
}
.admonition.note .admonition-title {
  background-color: #B54747;
}
.admonition.note .admonition-title:before {
  background-image: url("../icons/note-icon.svg");
  font-size: .9em;
}

.admonition.tip {
  background-color: #F5F7C8;
}
.admonition.tip .admonition-title {
  background-color: #C5CD18;
}
.admonition.tip .admonition-title:before {
  background-image: url("../icons/tip-icon.svg");
  font-size: .9em;
}

.admonition.warning {
  background-color: #FABEAD;
}
.admonition.warning .admonition-title {
  background-color: #F1582C;
}
.admonition.warning .admonition-title:before {
  background-image: url("../icons/warning-icon.svg");
  font-size: .9em;
}

.admonition.important {
  background-color: #00728D;
}
.admonition.important .admonition-title {
  background-color: #F0B37E;
}
.admonition.important .admonition-title:before {
  background-image: url("../icons/important-icon.svg");
  font-size: .9em;
}

/* Tables in alert boxes */
.admonition table,
.rst-content .admonition table {
  border: 1px solid #e1e4e5 !important;
}

.rst-content .admonition table td,
.rst-content .admonition table th {
  border-color: #e1e4e5 !important;
}

/**
 * Code samples
 */

.code .highlight {
  position: relative;
  z-index: 1;
}

/* Copy to the clipboard */
.clippy {
  position: absolute;
  top: -1px;
  right: -1px;
  white-space: pre;
  font-size: 12px;
  background-color: #FFF;
  border: 1px solid #e1e4e5;
  padding: .25em .5em;
  cursor: pointer;
  text-align: center;
  z-index: 2;
}

.clippy img {
  width: 1em;
  margin-right: .5em;
}

.clippy:hover {
  background-color: #f3f3f3;
}

@keyframes flashClippy {
  0% {
    background-color: #FFF;
  }

  33% {
    background-color: #00728D;
  }

  66% {
    background-color: #FFF;
  }
}

.clippy + pre {
  position: relative;
  z-index: 1;
}
.clippy.copied + pre {
  animation: flashClippy 1s;
}

/**
 * Notebook embeds
 */

.embedded-notebook p {
  font-size: small;
  margin-bottom: 0px;
}

.embedded-notebook .embedded-notebook-container {
  margin: -2px -14px -2px -8px;
}

.embedded-notebook .embedded-notebook-container .loading-spinner,
.embedded-notebook iframe,
.embedded-notebook .embedded-notebook-container:before {
  transition: opacity .5s linear;
}

.embedded-notebook iframe {
  opacity: 0;
  border-style: none;
  border-width: 0px;
  transition-delay: .5s;
}

.embedded-notebook.loaded iframe {
  opacity: 1;
}

.embedded-notebook .embedded-notebook-container {
  position: relative;
}

.embedded-notebook .embedded-notebook-container .loading-spinner {
  position: absolute;
  top: 30px;
  left: 50%;
  font-size: 80px;
  margin-left: -.5em;
  z-index: -1;
}

.embedded-notebook .embedded-notebook-container:before {
  content: "Loading Notebook...";
  position: absolute;
  top: 130px; /* 30px (spinner's margin top) + 80px (spinner) + 20px */
  left: 50%;
  margin-left: -100px;
  width: 200px;
  text-align: center;
  font-size: 17px;
  z-index: -1;
}

.embedded-notebook.loaded .embedded-notebook-container .loading-spinner,
.embedded-notebook.loaded .embedded-notebook-container:before {
  opacity: 0;
  pointer-events: none;
}

/**
 * Breadcrumbs
 */

.wy-breadcrumbs {
  font-size: 15px !important;
  margin-bottom: 60px !important;
}
.wy-breadcrumbs li a {
  padding: 0;
}
.wy-breadcrumbs .db-icon {
  margin-left: .5em;
  margin-right: .5em;
  font-size: .6em;
  font-weight: bold;
  display: inline-block;
  margin-top: -.25em;
}

@media screen and (max-width: 375px) {
  .wy-breadcrumbs {
    display: none;
  }
}

@media screen and (max-width: 768px) {
  .wy-breadcrumbs {
    margin-bottom: 30px !important;
  }
}

/*******************************************************************************
 * Misc utilities
 */

/**
 * Loading spinners
 */

.loading-spinner {
  font-size: 100px;
  position: relative;
  text-indent: -9999em;
  border-top: .1em solid rgba(0,0,0, 0.2);
  border-right: .1em solid rgba(0,0,0, 0.2);
  border-bottom: .1em solid rgba(0,0,0, 0.2);
  border-left: .1em solid #333;
  -webkit-transform: translateZ(0);
  -ms-transform: translateZ(0);
  transform: translateZ(0);
  -webkit-animation: spin 1.1s infinite linear;
  animation: spin 1.1s infinite linear;
}
.loading-spinner,
.loading-spinner:after {
  border-radius: 50%;
  width: 1em;
  height: 1em;
}
@-webkit-keyframes spin {
  0% {
    -webkit-transform: rotate(0deg);
    transform: rotate(0deg);
  }
  100% {
    -webkit-transform: rotate(360deg);
    transform: rotate(360deg);
  }
}
@keyframes spin {
  0% {
    -webkit-transform: rotate(0deg);
    transform: rotate(0deg);
  }
  100% {
    -webkit-transform: rotate(360deg);
    transform: rotate(360deg);
  }
}

.version {
    line-height: 26px;
    vertical-align: bottom;
    text-align: left;
    font-size: 12px;
    padding: 0;
    margin: 0;
    font-weight: bold;
}

/**
 * Language Sections
 */

.code-section ul.section-selector,
.plain-section ul.section-selector {
    display: inline-block;
    list-style-type: none;
    margin: 0;
    padding: 0;
    margin-bottom: 14px;
}

.code-section ul.section-selector li,
.plain-section ul.section-selector li {
    display: block;
    cursor: pointer;
    margin: 0 5px 0 0;
    float: left;
    background-color: #D4AFC2;
    color: #fff;
    -moz-border-radius: 5px;
    -webkit-border-radius: 5px;
    border-radius: 5px;
    -khtml-border-radius: 5px;
    padding: 2px 10px 2px 10px;
}

.code-section ul.section-selector li:hover,
.plain-section ul.section-selector li:hover {
    background-color: #777;
}

.code-section ul.section-selector li.selected,
.plain-section ul.section-selector li.selected {
    background-color: #B54747;
}

.code-section ul.section-selector li.selected:hover,
.plain-section ul.section-selector li.selected:hover {
    background-color: #333;
}
