# Supplementary material for: Optimization design of railway logistics center layout based on mobile cloud edge computing
Source: PeerJ Comput Sci. 2023 Apr 20;9:e1298. doi: 10.7717/peerj-cs.1298 (PMC10280669; doi:10.7717/peerj-cs.1298)
Supplement: Supplemental Information 1 [file peerj-cs-09-1298-s001.zip › code/docs/theme/envisedge/static/css/theme.css]

@import url('https://fonts.googleapis.com/css2?family=Open+Sans:ital,wght@0,300;0,400;0,500;0,600;0,700;0,800;1,300;1,400;1,500;1,600;1,700;1,800&display=swap%27');

.rst-content dl dd* {
    -webkit-box-sizing: border-box;
    -moz-box-sizing: border-box;
    box-sizing: border-box
}
article,
aside,
details,
figcaption,
figure,
footer,
header,
hgroup,
nav,
section {
    display: block
}
audio,
canvas,
video {
    display: inline-block;
    *display: inline;
    *zoom: 1
}
audio:not([controls]) {
    display: none
}
[hidden] {
    display: none
}
* {
    -webkit-box-sizing: border-box;
    -moz-box-sizing: border-box;
    box-sizing: border-box;
    line-height: 1.4;
}
html {
    font-size: 100%;
    -webkit-text-size-adjust: 100%;
    -ms-text-size-adjust: 100%
}
body {
    margin: 0
}
a:hover,
a:active {
    outline: 0
}
abbr[title] {
    border-bottom: 1px dotted
}
b,
strong {
    font-weight: bold
}
blockquote {
    margin: 0
}
dfn {
    font-style: italic
}
ins {
    background: #ff9;
    color: #000;
    text-decoration: none
}
mark {
    background: #ff0;
    color: #000;
    font-style: italic;
    font-weight: bold
}
pre,
code,
.rst-content tt,
.rst-content code,
kbd,
samp {
    font-family: monospace, serif !important;
    _font-family: "courier new", monospace;
    font-size: 1em
}
pre {
    white-space: pre
}
q {
    quotes: none
}
q:before,
q:after {
    content: "";
    content: none
}
small {
    font-size: 85%
}
sub,
sup {
    font-size: 75%;
    line-height: 0;
    position: relative;
    vertical-align: baseline
}
sup {
    top: -0.5em
}
sub {
    bottom: -0.25em
}
ul,
ol,
dl {
    margin: 0;
    padding: 0;
    list-style: none;
    list-style-image: none
}
li {
    list-style: none
}
dd {
    margin: 0
}
img {
    border: 0;
    -ms-interpolation-mode: bicubic;
    vertical-align: middle;
    max-width: 100%
}
svg:not(:root) {
    overflow: hidden
}
figure {
    margin: 0
}
form {
    margin: 0
}
fieldset {
    border: 0;
    margin: 0;
    padding: 0
}
label {
    cursor: pointer
}
legend {
    border: 0;
    *margin-left: -7px;
    padding: 0;
    white-space: normal
}
button,
input,
select,
textarea {
    font-size: 100%;
    margin: 0;
    vertical-align: baseline;
    *vertical-align: middle
}
button,
input {
    line-height: normal
}
button,
input[type="button"],
input[type="reset"],
input[type="submit"] {
    cursor: pointer;
    -webkit-appearance: button;
    *overflow: visible
}
button[disabled],
input[disabled] {
    cursor: default
}
input[type="checkbox"],
input[type="radio"] {
    box-sizing: border-box;
    padding: 0;
    *width: 13px;
    *height: 13px
}
input[type="search"] {
    -webkit-appearance: textfield;
    -moz-box-sizing: content-box;
    -webkit-box-sizing: content-box;
    box-sizing: content-box
}
input[type="search"]::-webkit-search-decoration,
input[type="search"]::-webkit-search-cancel-button {
    -webkit-appearance: none
}
button::-moz-focus-inner,
input::-moz-focus-inner {
    border: 0;
    padding: 0
}
textarea {
    overflow: auto;
    vertical-align: top;
    resize: vertical
}
table {
    border-collapse: collapse;
    border-spacing: 0
}
td {
    vertical-align: top
}
.chromeframe {
    margin: 0.2em 0;
    background: #ccc;
    color: #000;
    padding: 0.2em 0
}
.ir {
    display: block;
    border: 0;
    text-indent: -999em;
    overflow: hidden;
    background-color: transparent;
    background-repeat: no-repeat;
    text-align: left;
    direction: ltr;
    *line-height: 0
}
.ir br {
    display: none
}
.hidden {
    display: none !important;
    visibility: hidden
}
.visuallyhidden {
    border: 0;
    clip: rect(0 0 0 0);
    height: 1px;
    margin: -1px;
    overflow: hidden;
    padding: 0;
    position: absolute;
    width: 1px
}
.visuallyhidden.focusable:active,
.visuallyhidden.focusable:focus {
    clip: auto;
    height: auto;
    margin: 0;
    overflow: visible;
    position: static;
    width: auto
}
.invisible {
    visibility: hidden
}
.relative {
    position: relative
}
big,
small {
    font-size: 100%
}
@media print {
    html,
    body,
    section {
        background: none !important
    }
    * {
        box-shadow: none !important;
        text-shadow: none !important;
        filter: none !important;
        -ms-filter: none !important
    }
    a,
    a:visited {
        text-decoration: underline
    }
    .ir a:after,
    a[href^="javascript:"]:after,
    a[href^="#"]:after {
        content: ""
    }
    pre,
    blockquote {
        page-break-inside: avoid
    }
    thead {
        display: table-header-group
    }
    tr,
    img {
        page-break-inside: avoid
    }
    img {
        max-width: 100% !important
    }
    @page {
        margin: 0.5cm
    }
    p,
    h2,
    .rst-content .toctree-wrapper p.caption,
    h3 {
        orphans: 3;
        widows: 3
    }
    h2,
    .rst-content .toctree-wrapper p.caption,
    h3 {
        page-break-after: avoid
    }
}
.fa:before,
.wy-menu-vertical li span.toctree-expand:before,
.wy-menu-vertical li.on a span.toctree-expand:before,
.wy-menu-vertical li.current>a span.toctree-expand:before,
.rst-content .admonition-title:before,
.rst-content h1 .headerlink:before,
.rst-content h2 .headerlink:before,
.rst-content h3 .headerlink:before,
.rst-content h4 .headerlink:before,
.rst-content h5 .headerlink:before,
.rst-content h6 .headerlink:before,
.rst-content dl dt .headerlink:before,
.rst-content p.caption .headerlink:before,
.rst-content tt.download span:first-child:before,
.rst-content code.download span:first-child:before,
.icon:before,
.wy-dropdown .caret:before,
.wy-inline-validate.wy-inline-validate-success .wy-input-context:before,
.wy-inline-validate.wy-inline-validate-danger .wy-input-context:before,
.wy-inline-validate.wy-inline-validate-warning .wy-input-context:before,
.wy-inline-validate.wy-inline-validate-info .wy-input-context:before,
.wy-alert,
.rst-content .note,
.rst-content .attention,
.rst-content .caution,
.rst-content .danger,
.rst-content .error,
.rst-content .hint,
.rst-content .important,
.rst-content .tip,
.rst-content .warning,
.rst-content .seealso,
.rst-content .admonition-todo,
.btn,
input[type="text"],
input[type="password"],
input[type="email"],
input[type="url"],
input[type="date"],
input[type="month"],
input[type="time"],
input[type="datetime"],
input[type="datetime-local"],
input[type="week"],
input[type="number"],
input[type="search"],
input[type="tel"],
input[type="color"],
select,
textarea,
.wy-menu-vertical li.on a,
.wy-menu-vertical li.current>a,
.wy-side-nav-search>a,
.wy-side-nav-search .wy-dropdown>a,
.wy-nav-top a {
    -webkit-font-smoothing: antialiased
}
.clearfix {
    *zoom: 1
}
.clearfix:before,
.clearfix:after {
    display: table;
    content: ""
}
.clearfix:after {
    clear: both
}
/*!
 *  Font Awesome 4.2.0 by @davegandy - http://fontawesome.io - @fontawesome
 *  License - http://fontawesome.io/license (Font: SIL OFL 1.1, CSS: MIT License)
 */

@font-face {
    font-family: 'FontAwesome';
    src: url("../fonts/fontawesome-webfont.eot?v=4.2.0");
    src: url("../fonts/fontawesome-webfont.eot?#iefix&v=4.2.0") format("embedded-opentype"), url("../fonts/fontawesome-webfont.woff?v=4.2.0") format("woff"), url("../fonts/fontawesome-webfont.ttf?v=4.2.0") format("truetype"), url("../fonts/fontawesome-webfont.svg?v=4.2.0#fontawesomeregular") format("svg");
    font-weight: normal;
    font-style: normal
}
.fa,
.wy-menu-vertical li span.toctree-expand,
.wy-menu-vertical li.on a span.toctree-expand,
.wy-menu-vertical li.current>a span.toctree-expand,
.rst-content .admonition-title,
.rst-content h1 .headerlink,
.rst-content h2 .headerlink,
.rst-content h3 .headerlink,
.rst-content h4 .headerlink,
.rst-content h5 .headerlink,
.rst-content h6 .headerlink,
.rst-content dl dt .headerlink,
.rst-content p.caption .headerlink,
.rst-content tt.download span:first-child,
.rst-content code.download span:first-child,
.icon {
    display: inline-block;
    font: normal normal normal 14px/1 FontAwesome;
    font-size: inherit;
    text-rendering: auto;
    -webkit-font-smoothing: antialiased;
    -moz-osx-font-smoothing: grayscale
}
.fa-lg {
    font-size: 1.33333em;
    line-height: 0.75em;
    vertical-align: -15%
}
.fa-2x {
    font-size: 2em
}
.fa-3x {
    font-size: 3em
}
.fa-4x {
    font-size: 4em
}
.fa-5x {
    font-size: 5em
}
.fa-fw {
    width: 1.28571em;
    text-align: center
}
.fa-ul {
    padding-left: 0;
    margin-left: 2.14286em;
    list-style-type: none
}
.fa-ul>li {
    position: relative
}
.fa-li {
    position: absolute;
    left: -2.14286em;
    width: 2.14286em;
    top: 0.14286em;
    text-align: center
}
.fa-li.fa-lg {
    left: -1.85714em
}
.fa-border {
    padding: .2em .25em .15em;
    border: solid 0.08em #eee;
    border-radius: .1em
}
.pull-right {
    float: right
}
.pull-left {
    float: left
}
.fa.pull-left,
.wy-menu-vertical li span.pull-left.toctree-expand,
.wy-menu-vertical li.on a span.pull-left.toctree-expand,
.wy-menu-vertical li.current>a span.pull-left.toctree-expand,
.rst-content .pull-left.admonition-title,
.rst-content h1 .pull-left.headerlink,
.rst-content h2 .pull-left.headerlink,
.rst-content h3 .pull-left.headerlink,
.rst-content h4 .pull-left.headerlink,
.rst-content h5 .pull-left.headerlink,
.rst-content h6 .pull-left.headerlink,
.rst-content dl dt .pull-left.headerlink,
.rst-content p.caption .pull-left.headerlink,
.rst-content tt.download span.pull-left:first-child,
.rst-content code.download span.pull-left:first-child,
.pull-left.icon {
    margin-right: .3em
}
.fa.pull-right,
.wy-menu-vertical li span.pull-right.toctree-expand,
.wy-menu-vertical li.on a span.pull-right.toctree-expand,
.wy-menu-vertical li.current>a span.pull-right.toctree-expand,
.rst-content .pull-right.admonition-title,
.rst-content h1 .pull-right.headerlink,
.rst-content h2 .pull-right.headerlink,
.rst-content h3 .pull-right.headerlink,
.rst-content h4 .pull-right.headerlink,
.rst-content h5 .pull-right.headerlink,
.rst-content h6 .pull-right.headerlink,
.rst-content dl dt .pull-right.headerlink,
.rst-content p.caption .pull-right.headerlink,
.rst-content tt.download span.pull-right:first-child,
.rst-content code.download span.pull-right:first-child,
.pull-right.icon {
    margin-left: .3em
}
.fa-spin {
    -webkit-animation: fa-spin 2s infinite linear;
    animation: fa-spin 2s infinite linear
}
@-webkit-keyframes fa-spin {
    0% {
        -webkit-transform: rotate(0deg);
        transform: rotate(0deg)
    }
    100% {
        -webkit-transform: rotate(359deg);
        transform: rotate(359deg)
    }
}
@keyframes fa-spin {
    0% {
        -webkit-transform: rotate(0deg);
        transform: rotate(0deg)
    }
    100% {
        -webkit-transform: rotate(359deg);
        transform: rotate(359deg)
    }
}
.fa-rotate-90 {
    filter: progid: DXImageTransform.Microsoft.BasicImage(rotation=1);
    -webkit-transform: rotate(90deg);
    -ms-transform: rotate(90deg);
    transform: rotate(90deg)
}
.fa-rotate-180 {
    filter: progid: DXImageTransform.Microsoft.BasicImage(rotation=2);
    -webkit-transform: rotate(180deg);
    -ms-transform: rotate(180deg);
    transform: rotate(180deg)
}
.fa-rotate-270 {
    filter: progid: DXImageTransform.Microsoft.BasicImage(rotation=3);
    -webkit-transform: rotate(270deg);
    -ms-transform: rotate(270deg);
    transform: rotate(270deg)
}
.fa-flip-horizontal {
    filter: progid: DXImageTransform.Microsoft.BasicImage(rotation=0);
    -webkit-transform: scale(-1, 1);
    -ms-transform: scale(-1, 1);
    transform: scale(-1, 1)
}
.fa-flip-vertical {
    filter: progid: DXImageTransform.Microsoft.BasicImage(rotation=2);
    -webkit-transform: scale(1, -1);
    -ms-transform: scale(1, -1);
    transform: scale(1, -1)
}
:root .fa-rotate-90,
:root .fa-rotate-180,
:root .fa-rotate-270,
:root .fa-flip-horizontal,
:root .fa-flip-vertical {
    filter: none
}
.fa-stack {
    position: relative;
    display: inline-block;
    width: 2em;
    height: 2em;
    line-height: 2em;
    vertical-align: middle
}
.fa-stack-1x,
.fa-stack-2x {
    position: absolute;
    left: 0;
    width: 100%;
    text-align: center
}
.fa-stack-1x {
    line-height: inherit
}
.fa-stack-2x {
    font-size: 2em
}
.fa-inverse {
    color: #fff
}
.fa-glass:before {
    content: ""
}
.fa-music:before {
    content: ""
}
.fa-search:before,
.icon-search:before {
    content: ""
}
.fa-envelope-o:before {
    content: ""
}
.fa-heart:before {
    content: ""
}
.fa-star:before {
    content: ""
}
.fa-star-o:before {
    content: ""
}
.fa-user:before {
    content: ""
}
.fa-film:before {
    content: ""
}
.fa-th-large:before {
    content: ""
}
.fa-th:before {
    content: ""
}
.fa-th-list:before {
    content: ""
}
.fa-check:before {
    content: ""
}
.fa-remove:before,
.fa-close:before,
.fa-times:before {
    content: ""
}
.fa-search-plus:before {
    content: ""
}
.fa-search-minus:before {
    content: ""
}
.fa-power-off:before {
    content: ""
}
.fa-signal:before {
    content: ""
}
.fa-gear:before,
.fa-cog:before {
    content: ""
}
.fa-trash-o:before {
    content: ""
}
.fa-home:before,
.icon-home:before {
    content: ""
}
.fa-file-o:before {
    content: ""
}
.fa-clock-o:before {
    content: ""
}
.fa-road:before {
    content: ""
}
.fa-download:before,
.rst-content tt.download span:first-child:before,
.rst-content code.download span:first-child:before {
    content: ""
}
.fa-arrow-circle-o-down:before {
    content: ""
}
.fa-arrow-circle-o-up:before {
    content: ""
}
.fa-inbox:before {
    content: ""
}
.fa-play-circle-o:before {
    content: ""
}
.fa-rotate-right:before,
.fa-repeat:before {
    content: ""
}
.fa-refresh:before {
    content: ""
}
.fa-list-alt:before {
    content: ""
}
.fa-lock:before {
    content: ""
}
.fa-flag:before {
    content: ""
}
.fa-headphones:before {
    content: ""
}
.fa-volume-off:before {
    content: ""
}
.fa-volume-down:before {
    content: ""
}
.fa-volume-up:before {
    content: ""
}
.fa-qrcode:before {
    content: ""
}
.fa-barcode:before {
    content: ""
}
.fa-tag:before {
    content: ""
}
.fa-tags:before {
    content: ""
}
.fa-book:before,
.icon-book:before {
    content: ""
}
.fa-bookmark:before {
    content: ""
}
.fa-print:before {
    content: ""
}
.fa-camera:before {
    content: ""
}
.fa-font:before {
    content: ""
}
.fa-bold:before {
    content: ""
}
.fa-italic:before {
    content: ""
}
.fa-text-height:before {
    content: ""
}
.fa-text-width:before {
    content: ""
}
.fa-align-left:before {
    content: ""
}
.fa-align-center:before {
    content: ""
}
.fa-align-right:before {
    content: ""
}
.fa-align-justify:before {
    content: ""
}
.fa-list:before {
    content: ""
}
.fa-dedent:before,
.fa-outdent:before {
    content: ""
}
.fa-indent:before {
    content: ""
}
.fa-video-camera:before {
    content: ""
}
.fa-photo:before,
.fa-image:before,
.fa-picture-o:before {
    content: ""
}
.fa-pencil:before {
    content: ""
}
.fa-map-marker:before {
    content: ""
}
.fa-adjust:before {
    content: ""
}
.fa-tint:before {
    content: ""
}
.fa-edit:before,
.fa-pencil-square-o:before {
    content: ""
}
.fa-share-square-o:before {
    content: ""
}
.fa-check-square-o:before {
    content: ""
}
.fa-arrows:before {
    content: ""
}
.fa-step-backward:before {
    content: ""
}
.fa-fast-backward:before {
    content: ""
}
.fa-backward:before {
    content: ""
}
.fa-play:before {
    content: ""
}
.fa-pause:before {
    content: ""
}
.fa-stop:before {
    content: ""
}
.fa-forward:before {
    content: ""
}
.fa-fast-forward:before {
    content: ""
}
.fa-step-forward:before {
    content: ""
}
.fa-eject:before {
    content: ""
}
.fa-chevron-left:before {
    content: ""
}
.fa-chevron-right:before {
    content: ""
}
.fa-plus-circle:before {
    content: ""
}
.fa-minus-circle:before {
    content: ""
}
.fa-times-circle:before,
.wy-inline-validate.wy-inline-validate-danger .wy-input-context:before {
    content: ""
}
.fa-check-circle:before,
.wy-inline-validate.wy-inline-validate-success .wy-input-context:before {
    content: ""
}
.fa-question-circle:before {
    content: ""
}
.fa-info-circle:before {
    content: ""
}
.fa-crosshairs:before {
    content: ""
}
.fa-times-circle-o:before {
    content: ""
}
.fa-check-circle-o:before {
    content: ""
}
.fa-ban:before {
    content: ""
}
.fa-arrow-left:before {
    content: ""
}
.fa-arrow-right:before {
    content: ""
}
.fa-arrow-up:before {
    content: ""
}
.fa-arrow-down:before {
    content: ""
}
.fa-mail-forward:before,
.fa-share:before {
    content: ""
}
.fa-expand:before {
    content: ""
}
.fa-compress:before {
    content: ""
}
.fa-plus:before {
    content: ""
}
.fa-minus:before {
    content: ""
}
.fa-asterisk:before {
    content: ""
}
.fa-exclamation-circle:before,
.wy-inline-validate.wy-inline-validate-warning .wy-input-context:before,
.wy-inline-validate.wy-inline-validate-info .wy-input-context:before,
.rst-content .admonition-title:before {
    content: ""
}
.fa-gift:before {
    content: ""
}
.fa-leaf:before {
    content: ""
}
.fa-fire:before,
.icon-fire:before {
    content: ""
}
.fa-eye:before {
    content: ""
}
.fa-eye-slash:before {
    content: ""
}
.fa-warning:before,
.fa-exclamation-triangle:before {
    content: ""
}
.fa-plane:before {
    content: ""
}
.fa-calendar:before {
    content: ""
}
.fa-random:before {
    content: ""
}
.fa-comment:before {
    content: ""
}
.fa-magnet:before {
    content: ""
}
.fa-chevron-up:before {
    content: ""
}
.fa-chevron-down:before {
    content: ""
}
.fa-retweet:before {
    content: ""
}
.fa-shopping-cart:before {
    content: ""
}
.fa-folder:before {
    content: ""
}
.fa-folder-open:before {
    content: ""
}
.fa-arrows-v:before {
    content: ""
}
.fa-arrows-h:before {
    content: ""
}
.fa-bar-chart-o:before,
.fa-bar-chart:before {
    content: ""
}
.fa-twitter-square:before {
    content: ""
}
.fa-facebook-square:before {
    content: ""
}
.fa-camera-retro:before {
    content: ""
}
.fa-key:before {
    content: ""
}
.fa-gears:before,
.fa-cogs:before {
    content: ""
}
.fa-comments:before {
    content: ""
}
.fa-thumbs-o-up:before {
    content: ""
}
.fa-thumbs-o-down:before {
    content: ""
}
.fa-star-half:before {
    content: ""
}
.fa-heart-o:before {
    content: ""
}
.fa-sign-out:before {
    content: ""
}
.fa-linkedin-square:before {
    content: ""
}
.fa-thumb-tack:before {
    content: ""
}
.fa-external-link:before {
    content: ""
}
.fa-sign-in:before {
    content: ""
}
.fa-trophy:before {
    content: ""
}
.fa-github-square:before {
    content: ""
}
.fa-upload:before {
    content: ""
}
.fa-lemon-o:before {
    content: ""
}
.fa-phone:before {
    content: ""
}
.fa-square-o:before {
    content: ""
}
.fa-bookmark-o:before {
    content: ""
}
.fa-phone-square:before {
    content: ""
}
.fa-twitter:before {
    content: ""
}
.fa-facebook:before {
    content: ""
}
.fa-github:before,
.icon-github:before {
    content: ""
}
.fa-unlock:before {
    content: ""
}
.fa-credit-card:before {
    content: ""
}
.fa-rss:before {
    content: ""
}
.fa-hdd-o:before {
    content: ""
}
.fa-bullhorn:before {
    content: ""
}
.fa-bell:before {
    content: ""
}
.fa-certificate:before {
    content: ""
}
.fa-hand-o-right:before {
    content: ""
}
.fa-hand-o-left:before {
    content: ""
}
.fa-hand-o-up:before {
    content: ""
}
.fa-hand-o-down:before {
    content: ""
}
.fa-arrow-circle-left:before,
.icon-circle-arrow-left:before {
    content: ""
}
.fa-arrow-circle-right:before,
.icon-circle-arrow-right:before {
    content: ""
}
.fa-arrow-circle-up:before {
    content: ""
}
.fa-arrow-circle-down:before {
    content: ""
}
.fa-globe:before {
    content: ""
}
.fa-wrench:before {
    content: ""
}
.fa-tasks:before {
    content: ""
}
.fa-filter:before {
    content: ""
}
.fa-briefcase:before {
    content: ""
}
.fa-arrows-alt:before {
    content: ""
}
.fa-group:before,
.fa-users:before {
    content: ""
}
.fa-chain:before,
.fa-link:before,
.icon-link:before {
    content: ""
}
.fa-cloud:before {
    content: ""
}
.fa-flask:before {
    content: ""
}
.fa-cut:before,
.fa-scissors:before {
    content: ""
}
.fa-copy:before,
.fa-files-o:before {
    content: ""
}
.fa-paperclip:before {
    content: ""
}
.fa-save:before,
.fa-floppy-o:before {
    content: ""
}
.fa-square:before {
    content: ""
}
.fa-navicon:before,
.fa-reorder:before,
.fa-bars:before {
    content: ""
}
.fa-list-ul:before {
    content: ""
}
.fa-list-ol:before {
    content: ""
}
.fa-strikethrough:before {
    content: ""
}
.fa-underline:before {
    content: ""
}
.fa-table:before {
    content: ""
}
.fa-magic:before {
    content: ""
}
.fa-truck:before {
    content: ""
}
.fa-pinterest:before {
    content: ""
}
.fa-pinterest-square:before {
    content: ""
}
.fa-google-plus-square:before {
    content: ""
}
.fa-google-plus:before {
    content: ""
}
.fa-money:before {
    content: ""
}
.fa-caret-down:before,
.wy-dropdown .caret:before,
.icon-caret-down:before {
    content: ""
}
.fa-caret-up:before {
    content: ""
}
.fa-caret-left:before {
    content: ""
}
.fa-caret-right:before {
    content: ""
}
.fa-columns:before {
    content: ""
}
.fa-unsorted:before,
.fa-sort:before {
    content: ""
}
.fa-sort-down:before,
.fa-sort-desc:before {
    content: ""
}
.fa-sort-up:before,
.fa-sort-asc:before {
    content: ""
}
.fa-envelope:before {
    content: ""
}
.fa-linkedin:before {
    content: ""
}
.fa-rotate-left:before,
.fa-undo:before {
    content: ""
}
.fa-legal:before,
.fa-gavel:before {
    content: ""
}
.fa-dashboard:before,
.fa-tachometer:before {
    content: ""
}
.fa-comment-o:before {
    content: ""
}
.fa-comments-o:before {
    content: ""
}
.fa-flash:before,
.fa-bolt:before {
    content: ""
}
.fa-sitemap:before {
    content: ""
}
.fa-umbrella:before {
    content: ""
}
.fa-paste:before,
.fa-clipboard:before {
    content: ""
}
.fa-lightbulb-o:before {
    content: ""
}
.fa-exchange:before {
    content: ""
}
.fa-cloud-download:before {
    content: ""
}
.fa-cloud-upload:before {
    content: ""
}
.fa-user-md:before {
    content: ""
}
.fa-stethoscope:before {
    content: ""
}
.fa-suitcase:before {
    content: ""
}
.fa-bell-o:before {
    content: ""
}
.fa-coffee:before {
    content: ""
}
.fa-cutlery:before {
    content: ""
}
.fa-file-text-o:before {
    content: ""
}
.fa-building-o:before {
    content: ""
}
.fa-hospital-o:before {
    content: ""
}
.fa-ambulance:before {
    content: ""
}
.fa-medkit:before {
    content: ""
}
.fa-fighter-jet:before {
    content: ""
}
.fa-beer:before {
    content: ""
}
.fa-h-square:before {
    content: ""
}
.fa-plus-square:before {
    content: ""
}
.fa-angle-double-left:before {
    content: ""
}
.fa-angle-double-right:before {
    content: ""
}
.fa-angle-double-up:before {
    content: ""
}
.fa-angle-double-down:before {
    content: ""
}
.fa-angle-left:before {
    content: ""
}
.fa-angle-right:before {
    content: ""
}
.fa-angle-up:before {
    content: ""
}
.fa-angle-down:before {
    content: ""
}
.fa-desktop:before {
    content: ""
}
.fa-laptop:before {
    content: ""
}
.fa-tablet:before {
    content: ""
}
.fa-mobile-phone:before,
.fa-mobile:before {
    content: ""
}
.fa-circle-o:before {
    content: ""
}
.fa-quote-left:before {
    content: ""
}
.fa-quote-right:before {
    content: ""
}
.fa-spinner:before {
    content: ""
}
.fa-circle:before {
    content: ""
}
.fa-mail-reply:before,
.fa-reply:before {
    content: ""
}
.fa-github-alt:before {
    content: ""
}
.fa-folder-o:before {
    content: ""
}
.fa-folder-open-o:before {
    content: ""
}
.fa-smile-o:before {
    content: ""
}
.fa-frown-o:before {
    content: ""
}
.fa-meh-o:before {
    content: ""
}
.fa-gamepad:before {
    content: ""
}
.fa-keyboard-o:before {
    content: ""
}
.fa-flag-o:before {
    content: ""
}
.fa-flag-checkered:before {
    content: ""
}
.fa-terminal:before {
    content: ""
}
.fa-code:before {
    content: ""
}
.fa-mail-reply-all:before,
.fa-reply-all:before {
    content: ""
}
.fa-star-half-empty:before,
.fa-star-half-full:before,
.fa-star-half-o:before {
    content: ""
}
.fa-location-arrow:before {
    content: ""
}
.fa-crop:before {
    content: ""
}
.fa-code-fork:before {
    content: ""
}
.fa-unlink:before,
.fa-chain-broken:before {
    content: ""
}
.fa-question:before {
    content: ""
}
.fa-info:before {
    content: ""
}
.fa-exclamation:before {
    content: ""
}
.fa-superscript:before {
    content: ""
}
.fa-subscript:before {
    content: ""
}
.fa-eraser:before {
    content: ""
}
.fa-puzzle-piece:before {
    content: ""
}
.fa-microphone:before {
    content: ""
}
.fa-microphone-slash:before {
    content: ""
}
.fa-shield:before {
    content: ""
}
.fa-calendar-o:before {
    content: ""
}
.fa-fire-extinguisher:before {
    content: ""
}
.fa-rocket:before {
    content: ""
}
.fa-maxcdn:before {
    content: ""
}
.fa-chevron-circle-left:before {
    content: ""
}
.fa-chevron-circle-right:before {
    content: ""
}
.fa-chevron-circle-up:before {
    content: ""
}
.fa-chevron-circle-down:before {
    content: ""
}
.fa-html5:before {
    content: ""
}
.fa-css3:before {
    content: ""
}
.fa-anchor:before {
    content: ""
}
.fa-unlock-alt:before {
    content: ""
}
.fa-bullseye:before {
    content: ""
}
.fa-ellipsis-h:before {
    content: ""
}
.fa-ellipsis-v:before {
    content: ""
}
.fa-rss-square:before {
    content: ""
}
.fa-play-circle:before {
    content: ""
}
.fa-ticket:before {
    content: ""
}
.fa-minus-square:before {
    content: ""
}
.fa-minus-square-o:before,
.wy-menu-vertical li.on a span.toctree-expand:before,
.wy-menu-vertical li.current>a span.toctree-expand:before {
    content: ""
}
.fa-level-up:before {
    content: ""
}
.fa-level-down:before {
    content: ""
}
.fa-check-square:before {
    content: ""
}
.fa-pencil-square:before {
    content: ""
}
.fa-external-link-square:before {
    content: ""
}
.fa-share-square:before {
    content: ""
}
.fa-compass:before {
    content: ""
}
.fa-toggle-down:before,
.fa-caret-square-o-down:before {
    content: ""
}
.fa-toggle-up:before,
.fa-caret-square-o-up:before {
    content: ""
}
.fa-toggle-right:before,
.fa-caret-square-o-right:before {
    content: ""
}
.fa-euro:before,
.fa-eur:before {
    content: ""
}
.fa-gbp:before {
    content: ""
}
.fa-dollar:before,
.fa-usd:before {
    content: ""
}
.fa-rupee:before,
.fa-inr:before {
    content: ""
}
.fa-cny:before,
.fa-rmb:before,
.fa-yen:before,
.fa-jpy:before {
    content: ""
}
.fa-ruble:before,
.fa-rouble:before,
.fa-rub:before {
    content: ""
}
.fa-won:before,
.fa-krw:before {
    content: ""
}
.fa-bitcoin:before,
.fa-btc:before {
    content: ""
}
.fa-file:before {
    content: ""
}
.fa-file-text:before {
    content: ""
}
.fa-sort-alpha-asc:before {
    content: ""
}
.fa-sort-alpha-desc:before {
    content: ""
}
.fa-sort-amount-asc:before {
    content: ""
}
.fa-sort-amount-desc:before {
    content: ""
}
.fa-sort-numeric-asc:before {
    content: ""
}
.fa-sort-numeric-desc:before {
    content: ""
}
.fa-thumbs-up:before {
    content: ""
}
.fa-thumbs-down:before {
    content: ""
}
.fa-youtube-square:before {
    content: ""
}
.fa-youtube:before {
    content: ""
}
.fa-xing:before {
    content: ""
}
.fa-xing-square:before {
    content: ""
}
.fa-youtube-play:before {
    content: ""
}
.fa-dropbox:before {
    content: ""
}
.fa-stack-overflow:before {
    content: ""
}
.fa-instagram:before {
    content: ""
}
.fa-flickr:before {
    content: ""
}
.fa-adn:before {
    content: ""
}
.fa-bitbucket:before,
.icon-bitbucket:before {
    content: ""
}
.fa-bitbucket-square:before {
    content: ""
}
.fa-tumblr:before {
    content: ""
}
.fa-tumblr-square:before {
    content: ""
}
.fa-long-arrow-down:before {
    content: ""
}
.fa-long-arrow-up:before {
    content: ""
}
.fa-long-arrow-left:before {
    content: ""
}
.fa-long-arrow-right:before {
    content: ""
}
.fa-apple:before {
    content: ""
}
.fa-windows:before {
    content: ""
}
.fa-android:before {
    content: ""
}
.fa-linux:before {
    content: ""
}
.fa-dribbble:before {
    content: ""
}
.fa-skype:before {
    content: ""
}
.fa-foursquare:before {
    content: ""
}
.fa-trello:before {
    content: ""
}
.fa-female:before {
    content: ""
}
.fa-male:before {
    content: ""
}
.fa-gittip:before {
    content: ""
}
.fa-sun-o:before {
    content: ""
}
.fa-moon-o:before {
    content: ""
}
.fa-archive:before {
    content: ""
}
.fa-bug:before {
    content: ""
}
.fa-vk:before {
    content: ""
}
.fa-weibo:before {
    content: ""
}
.fa-renren:before {
    content: ""
}
.fa-pagelines:before {
    content: ""
}
.fa-stack-exchange:before {
    content: ""
}
.fa-arrow-circle-o-right:before {
    content: ""
}
.fa-arrow-circle-o-left:before {
    content: ""
}
.fa-toggle-left:before,
.fa-caret-square-o-left:before {
    content: ""
}
.fa-dot-circle-o:before {
    content: ""
}
.fa-wheelchair:before {
    content: ""
}
.fa-vimeo-square:before {
    content: ""
}
.fa-turkish-lira:before,
.fa-try:before {
    content: ""
}
.fa-plus-square-o:before,
.wy-menu-vertical li span.toctree-expand:before {
    content: ""
}
.fa-space-shuttle:before {
    content: ""
}
.fa-slack:before {
    content: ""
}
.fa-envelope-square:before {
    content: ""
}
.fa-wordpress:before {
    content: ""
}
.fa-openid:before {
    content: ""
}
.fa-institution:before,
.fa-bank:before,
.fa-university:before {
    content: ""
}
.fa-mortar-board:before,
.fa-graduation-cap:before {
    content: ""
}
.fa-yahoo:before {
    content: ""
}
.fa-google:before {
    content: ""
}
.fa-reddit:before {
    content: ""
}
.fa-reddit-square:before {
    content: ""
}
.fa-stumbleupon-circle:before {
    content: ""
}
.fa-stumbleupon:before {
    content: ""
}
.fa-delicious:before {
    content: ""
}
.fa-digg:before {
    content: ""
}
.fa-pied-piper:before {
    content: ""
}
.fa-pied-piper-alt:before {
    content: ""
}
.fa-drupal:before {
    content: ""
}
.fa-joomla:before {
    content: ""
}
.fa-language:before {
    content: ""
}
.fa-fax:before {
    content: ""
}
.fa-building:before {
    content: ""
}
.fa-child:before {
    content: ""
}
.fa-paw:before {
    content: ""
}
.fa-spoon:before {
    content: ""
}
.fa-cube:before {
    content: ""
}
.fa-cubes:before {
    content: ""
}
.fa-behance:before {
    content: ""
}
.fa-behance-square:before {
    content: ""
}
.fa-steam:before {
    content: ""
}
.fa-steam-square:before {
    content: ""
}
.fa-recycle:before {
    content: ""
}
.fa-automobile:before,
.fa-car:before {
    content: ""
}
.fa-cab:before,
.fa-taxi:before {
    content: ""
}
.fa-tree:before {
    content: ""
}
.fa-spotify:before {
    content: ""
}
.fa-deviantart:before {
    content: ""
}
.fa-soundcloud:before {
    content: ""
}
.fa-database:before {
    content: ""
}
.fa-file-pdf-o:before {
    content: ""
}
.fa-file-word-o:before {
    content: ""
}
.fa-file-excel-o:before {
    content: ""
}
.fa-file-powerpoint-o:before {
    content: ""
}
.fa-file-photo-o:before,
.fa-file-picture-o:before,
.fa-file-image-o:before {
    content: ""
}
.fa-file-zip-o:before,
.fa-file-archive-o:before {
    content: ""
}
.fa-file-sound-o:before,
.fa-file-audio-o:before {
    content: ""
}
.fa-file-movie-o:before,
.fa-file-video-o:before {
    content: ""
}
.fa-file-code-o:before {
    content: ""
}
.fa-vine:before {
    content: ""
}
.fa-codepen:before {
    content: ""
}
.fa-jsfiddle:before {
    content: ""
}
.fa-life-bouy:before,
.fa-life-buoy:before,
.fa-life-saver:before,
.fa-support:before,
.fa-life-ring:before {
    content: ""
}
.fa-circle-o-notch:before {
    content: ""
}
.fa-ra:before,
.fa-rebel:before {
    content: ""
}
.fa-ge:before,
.fa-empire:before {
    content: ""
}
.fa-git-square:before {
    content: ""
}
.fa-git:before {
    content: ""
}
.fa-hacker-news:before {
    content: ""
}
.fa-tencent-weibo:before {
    content: ""
}
.fa-qq:before {
    content: ""
}
.fa-wechat:before,
.fa-weixin:before {
    content: ""
}
.fa-send:before,
.fa-paper-plane:before {
    content: ""
}
.fa-send-o:before,
.fa-paper-plane-o:before {
    content: ""
}
.fa-history:before {
    content: ""
}
.fa-circle-thin:before {
    content: ""
}
.fa-header:before {
    content: ""
}
.fa-paragraph:before {
    content: ""
}
.fa-sliders:before {
    content: ""
}
.fa-share-alt:before {
    content: ""
}
.fa-share-alt-square:before {
    content: ""
}
.fa-bomb:before {
    content: ""
}
.fa-soccer-ball-o:before,
.fa-futbol-o:before {
    content: ""
}
.fa-tty:before {
    content: ""
}
.fa-binoculars:before {
    content: ""
}
.fa-plug:before {
    content: ""
}
.fa-slideshare:before {
    content: ""
}
.fa-twitch:before {
    content: ""
}
.fa-yelp:before {
    content: ""
}
.fa-newspaper-o:before {
    content: ""
}
.fa-wifi:before {
    content: ""
}
.fa-calculator:before {
    content: ""
}
.fa-paypal:before {
    content: ""
}
.fa-google-wallet:before {
    content: ""
}
.fa-cc-visa:before {
    content: ""
}
.fa-cc-mastercard:before {
    content: ""
}
.fa-cc-discover:before {
    content: ""
}
.fa-cc-amex:before {
    content: ""
}
.fa-cc-paypal:before {
    content: ""
}
.fa-cc-stripe:before {
    content: ""
}
.fa-bell-slash:before {
    content: ""
}
.fa-bell-slash-o:before {
    content: ""
}
.fa-trash:before {
    content: ""
}
.fa-copyright:before {
    content: ""
}
.fa-at:before {
    content: ""
}
.fa-eyedropper:before {
    content: ""
}
.fa-paint-brush:before {
    content: ""
}
.fa-birthday-cake:before {
    content: ""
}
.fa-area-chart:before {
    content: ""
}
.fa-pie-chart:before {
    content: ""
}
.fa-line-chart:before {
    content: ""
}
.fa-lastfm:before {
    content: ""
}
.fa-lastfm-square:before {
    content: ""
}
.fa-toggle-off:before {
    content: ""
}
.fa-toggle-on:before {
    content: ""
}
.fa-bicycle:before {
    content: ""
}
.fa-bus:before {
    content: ""
}
.fa-ioxhost:before {
    content: ""
}
.fa-angellist:before {
    content: ""
}
.fa-cc:before {
    content: ""
}
.fa-shekel:before,
.fa-sheqel:before,
.fa-ils:before {
    content: ""
}
.fa-meanpath:before {
    content: ""
}
.fa,
.wy-menu-vertical li span.toctree-expand,
.wy-menu-vertical li.on a span.toctree-expand,
.wy-menu-vertical li.current>a span.toctree-expand,
.rst-content .admonition-title,
.rst-content h1 .headerlink,
.rst-content h2 .headerlink,
.rst-content h3 .headerlink,
.rst-content h4 .headerlink,
.rst-content h5 .headerlink,
.rst-content h6 .headerlink,
.rst-content dl dt .headerlink,
.rst-content p.caption .headerlink,
.rst-content tt.download span:first-child,
.rst-content code.download span:first-child,
.icon,
.wy-dropdown .caret,
.wy-inline-validate.wy-inline-validate-success .wy-input-context,
.wy-inline-validate.wy-inline-validate-danger .wy-input-context,
.wy-inline-validate.wy-inline-validate-warning .wy-input-context,
.wy-inline-validate.wy-inline-validate-info .wy-input-context {
    font-family: inherit
}
.fa:before,
.wy-menu-vertical li span.toctree-expand:before,
.wy-menu-vertical li.on a span.toctree-expand:before,
.wy-menu-vertical li.current>a span.toctree-expand:before,
.rst-content .admonition-title:before,
.rst-content h1 .headerlink:before,
.rst-content h2 .headerlink:before,
.rst-content h3 .headerlink:before,
.rst-content h4 .headerlink:before,
.rst-content h5 .headerlink:before,
.rst-content h6 .headerlink:before,
.rst-content dl dt .headerlink:before,
.rst-content p.caption .headerlink:before,
.rst-content tt.download span:first-child:before,
.rst-content code.download span:first-child:before,
.icon:before,
.wy-dropdown .caret:before,
.wy-inline-validate.wy-inline-validate-success .wy-input-context:before,
.wy-inline-validate.wy-inline-validate-danger .wy-input-context:before,
.wy-inline-validate.wy-inline-validate-warning .wy-input-context:before,
.wy-inline-validate.wy-inline-validate-info .wy-input-context:before {
    font-family: "FontAwesome";
    display: inline-block;
    font-style: normal;
    font-weight: normal;
    line-height: 1;
    text-decoration: inherit
}
a .fa,
a .wy-menu-vertical li span.toctree-expand,
.wy-menu-vertical li a span.toctree-expand,
.wy-menu-vertical li.on a span.toctree-expand,
.wy-menu-vertical li.current>a span.toctree-expand,
a .rst-content .admonition-title,
.rst-content a .admonition-title,
a .rst-content h1 .headerlink,
.rst-content h1 a .headerlink,
a .rst-content h2 .headerlink,
.rst-content h2 a .headerlink,
a .rst-content h3 .headerlink,
.rst-content h3 a .headerlink,
a .rst-content h4 .headerlink,
.rst-content h4 a .headerlink,
a .rst-content h5 .headerlink,
.rst-content h5 a .headerlink,
a .rst-content h6 .headerlink,
.rst-content h6 a .headerlink,
a .rst-content dl dt .headerlink,
.rst-content dl dt a .headerlink,
a .rst-content p.caption .headerlink,
.rst-content p.caption a .headerlink,
a .rst-content tt.download span:first-child,
.rst-content tt.download a span:first-child,
a .rst-content code.download span:first-child,
.rst-content code.download a span:first-child,
a .icon {
    display: inline-block;
    text-decoration: inherit
}
.btn .fa,
.btn .wy-menu-vertical li span.toctree-expand,
.wy-menu-vertical li .btn span.toctree-expand,
.btn .wy-menu-vertical li.on a span.toctree-expand,
.wy-menu-vertical li.on a .btn span.toctree-expand,
.btn .wy-menu-vertical li.current>a span.toctree-expand,
.wy-menu-vertical li.current>a .btn span.toctree-expand,
.btn .rst-content .admonition-title,
.rst-content .btn .admonition-title,
.btn .rst-content h1 .headerlink,
.rst-content h1 .btn .headerlink,
.btn .rst-content h2 .headerlink,
.rst-content h2 .btn .headerlink,
.btn .rst-content h3 .headerlink,
.rst-content h3 .btn .headerlink,
.btn .rst-content h4 .headerlink,
.rst-content h4 .btn .headerlink,
.btn .rst-content h5 .headerlink,
.rst-content h5 .btn .headerlink,
.btn .rst-content h6 .headerlink,
.rst-content h6 .btn .headerlink,
.btn .rst-content dl dt .headerlink,
.rst-content dl dt .btn .headerlink,
.btn .rst-content p.caption .headerlink,
.rst-content p.caption .btn .headerlink,
.btn .rst-content tt.download span:first-child,
.rst-content tt.download .btn span:first-child,
.btn .rst-content code.download span:first-child,
.rst-content code.download .btn span:first-child,
.btn .icon,
.nav .fa,
.nav .wy-menu-vertical li span.toctree-expand,
.wy-menu-vertical li .nav span.toctree-expand,
.nav .wy-menu-vertical li.on a span.toctree-expand,
.wy-menu-vertical li.on a .nav span.toctree-expand,
.nav .wy-menu-vertical li.current>a span.toctree-expand,
.wy-menu-vertical li.current>a .nav span.toctree-expand,
.nav .rst-content .admonition-title,
.rst-content .nav .admonition-title,
.nav .rst-content h1 .headerlink,
.rst-content h1 .nav .headerlink,
.nav .rst-content h2 .headerlink,
.rst-content h2 .nav .headerlink,
.nav .rst-content h3 .headerlink,
.rst-content h3 .nav .headerlink,
.nav .rst-content h4 .headerlink,
.rst-content h4 .nav .headerlink,
.nav .rst-content h5 .headerlink,
.rst-content h5 .nav .headerlink,
.nav .rst-content h6 .headerlink,
.rst-content h6 .nav .headerlink,
.nav .rst-content dl dt .headerlink,
.rst-content dl dt .nav .headerlink,
.nav .rst-content p.caption .headerlink,
.rst-content p.caption .nav .headerlink,
.nav .rst-content tt.download span:first-child,
.rst-content tt.download .nav span:first-child,
.nav .rst-content code.download span:first-child,
.rst-content code.download .nav span:first-child,
.nav .icon {
    display: inline
}
.btn .fa.fa-large,
.btn .wy-menu-vertical li span.fa-large.toctree-expand,
.wy-menu-vertical li .btn span.fa-large.toctree-expand,
.btn .rst-content .fa-large.admonition-title,
.rst-content .btn .fa-large.admonition-title,
.btn .rst-content h1 .fa-large.headerlink,
.rst-content h1 .btn .fa-large.headerlink,
.btn .rst-content h2 .fa-large.headerlink,
.rst-content h2 .btn .fa-large.headerlink,
.btn .rst-content h3 .fa-large.headerlink,
.rst-content h3 .btn .fa-large.headerlink,
.btn .rst-content h4 .fa-large.headerlink,
.rst-content h4 .btn .fa-large.headerlink,
.btn .rst-content h5 .fa-large.headerlink,
.rst-content h5 .btn .fa-large.headerlink,
.btn .rst-content h6 .fa-large.headerlink,
.rst-content h6 .btn .fa-large.headerlink,
.btn .rst-content dl dt .fa-large.headerlink,
.rst-content dl dt .btn .fa-large.headerlink,
.btn .rst-content p.caption .fa-large.headerlink,
.rst-content p.caption .btn .fa-large.headerlink,
.btn .rst-content tt.download span.fa-large:first-child,
.rst-content tt.download .btn span.fa-large:first-child,
.btn .rst-content code.download span.fa-large:first-child,
.rst-content code.download .btn span.fa-large:first-child,
.btn .fa-large.icon,
.nav .fa.fa-large,
.nav .wy-menu-vertical li span.fa-large.toctree-expand,
.wy-menu-vertical li .nav span.fa-large.toctree-expand,
.nav .rst-content .fa-large.admonition-title,
.rst-content .nav .fa-large.admonition-title,
.nav .rst-content h1 .fa-large.headerlink,
.rst-content h1 .nav .fa-large.headerlink,
.nav .rst-content h2 .fa-large.headerlink,
.rst-content h2 .nav .fa-large.headerlink,
.nav .rst-content h3 .fa-large.headerlink,
.rst-content h3 .nav .fa-large.headerlink,
.nav .rst-content h4 .fa-large.headerlink,
.rst-content h4 .nav .fa-large.headerlink,
.nav .rst-content h5 .fa-large.headerlink,
.rst-content h5 .nav .fa-large.headerlink,
.nav .rst-content h6 .fa-large.headerlink,
.rst-content h6 .nav .fa-large.headerlink,
.nav .rst-content dl dt .fa-large.headerlink,
.rst-content dl dt .nav .fa-large.headerlink,
.nav .rst-content p.caption .fa-large.headerlink,
.rst-content p.caption .nav .fa-large.headerlink,
.nav .rst-content tt.download span.fa-large:first-child,
.rst-content tt.download .nav span.fa-large:first-child,
.nav .rst-content code.download span.fa-large:first-child,
.rst-content code.download .nav span.fa-large:first-child,
.nav .fa-large.icon {
    line-height: 0.9em
}
.btn .fa.fa-spin,
.btn .wy-menu-vertical li span.fa-spin.toctree-expand,
.wy-menu-vertical li .btn span.fa-spin.toctree-expand,
.btn .rst-content .fa-spin.admonition-title,
.rst-content .btn .fa-spin.admonition-title,
.btn .rst-content h1 .fa-spin.headerlink,
.rst-content h1 .btn .fa-spin.headerlink,
.btn .rst-content h2 .fa-spin.headerlink,
.rst-content h2 .btn .fa-spin.headerlink,
.btn .rst-content h3 .fa-spin.headerlink,
.rst-content h3 .btn .fa-spin.headerlink,
.btn .rst-content h4 .fa-spin.headerlink,
.rst-content h4 .btn .fa-spin.headerlink,
.btn .rst-content h5 .fa-spin.headerlink,
.rst-content h5 .btn .fa-spin.headerlink,
.btn .rst-content h6 .fa-spin.headerlink,
.rst-content h6 .btn .fa-spin.headerlink,
.btn .rst-content dl dt .fa-spin.headerlink,
.rst-content dl dt .btn .fa-spin.headerlink,
.btn .rst-content p.caption .fa-spin.headerlink,
.rst-content p.caption .btn .fa-spin.headerlink,
.btn .rst-content tt.download span.fa-spin:first-child,
.rst-content tt.download .btn span.fa-spin:first-child,
.btn .rst-content code.download span.fa-spin:first-child,
.rst-content code.download .btn span.fa-spin:first-child,
.btn .fa-spin.icon,
.nav .fa.fa-spin,
.nav .wy-menu-vertical li span.fa-spin.toctree-expand,
.wy-menu-vertical li .nav span.fa-spin.toctree-expand,
.nav .rst-content .fa-spin.admonition-title,
.rst-content .nav .fa-spin.admonition-title,
.nav .rst-content h1 .fa-spin.headerlink,
.rst-content h1 .nav .fa-spin.headerlink,
.nav .rst-content h2 .fa-spin.headerlink,
.rst-content h2 .nav .fa-spin.headerlink,
.nav .rst-content h3 .fa-spin.headerlink,
.rst-content h3 .nav .fa-spin.headerlink,
.nav .rst-content h4 .fa-spin.headerlink,
.rst-content h4 .nav .fa-spin.headerlink,
.nav .rst-content h5 .fa-spin.headerlink,
.rst-content h5 .nav .fa-spin.headerlink,
.nav .rst-content h6 .fa-spin.headerlink,
.rst-content h6 .nav .fa-spin.headerlink,
.nav .rst-content dl dt .fa-spin.headerlink,
.rst-content dl dt .nav .fa-spin.headerlink,
.nav .rst-content p.caption .fa-spin.headerlink,
.rst-content p.caption .nav .fa-spin.headerlink,
.nav .rst-content tt.download span.fa-spin:first-child,
.rst-content tt.download .nav span.fa-spin:first-child,
.nav .rst-content code.download span.fa-spin:first-child,
.rst-content code.download .nav span.fa-spin:first-child,
.nav .fa-spin.icon {
    display: inline-block
}
.btn.fa:before,
.wy-menu-vertical li span.btn.toctree-expand:before,
.rst-content .btn.admonition-title:before,
.rst-content h1 .btn.headerlink:before,
.rst-content h2 .btn.headerlink:before,
.rst-content h3 .btn.headerlink:before,
.rst-content h4 .btn.headerlink:before,
.rst-content h5 .btn.headerlink:before,
.rst-content h6 .btn.headerlink:before,
.rst-content dl dt .btn.headerlink:before,
.rst-content p.caption .btn.headerlink:before,
.rst-content tt.download span.btn:first-child:before,
.rst-content code.download span.btn:first-child:before,
.btn.icon:before {
    opacity: 0.5;
    -webkit-transition: opacity 0.05s ease-in;
    -moz-transition: opacity 0.05s ease-in;
    transition: opacity 0.05s ease-in
}
.btn.fa:hover:before,
.wy-menu-vertical li span.btn.toctree-expand:hover:before,
.rst-content .btn.admonition-title:hover:before,
.rst-content h1 .btn.headerlink:hover:before,
.rst-content h2 .btn.headerlink:hover:before,
.rst-content h3 .btn.headerlink:hover:before,
.rst-content h4 .btn.headerlink:hover:before,
.rst-content h5 .btn.headerlink:hover:before,
.rst-content h6 .btn.headerlink:hover:before,
.rst-content dl dt .btn.headerlink:hover:before,
.rst-content p.caption .btn.headerlink:hover:before,
.rst-content tt.download span.btn:first-child:hover:before,
.rst-content code.download span.btn:first-child:hover:before,
.btn.icon:hover:before {
    opacity: 1
}
.btn-mini .fa:before,
.btn-mini .wy-menu-vertical li span.toctree-expand:before,
.wy-menu-vertical li .btn-mini span.toctree-expand:before,
.btn-mini .rst-content .admonition-title:before,
.rst-content .btn-mini .admonition-title:before,
.btn-mini .rst-content h1 .headerlink:before,
.rst-content h1 .btn-mini .headerlink:before,
.btn-mini .rst-content h2 .headerlink:before,
.rst-content h2 .btn-mini .headerlink:before,
.btn-mini .rst-content h3 .headerlink:before,
.rst-content h3 .btn-mini .headerlink:before,
.btn-mini .rst-content h4 .headerlink:before,
.rst-content h4 .btn-mini .headerlink:before,
.btn-mini .rst-content h5 .headerlink:before,
.rst-content h5 .btn-mini .headerlink:before,
.btn-mini .rst-content h6 .headerlink:before,
.rst-content h6 .btn-mini .headerlink:before,
.btn-mini .rst-content dl dt .headerlink:before,
.rst-content dl dt .btn-mini .headerlink:before,
.btn-mini .rst-content p.caption .headerlink:before,
.rst-content p.caption .btn-mini .headerlink:before,
.btn-mini .rst-content tt.download span:first-child:before,
.rst-content tt.download .btn-mini span:first-child:before,
.btn-mini .rst-content code.download span:first-child:before,
.rst-content code.download .btn-mini span:first-child:before,
.btn-mini .icon:before {
    font-size: 14px;
    vertical-align: -15%
}
.wy-alert,
.rst-content .note,
.rst-content .attention,
.rst-content .caution,
.rst-content .danger,
.rst-content .error,
.rst-content .hint,
.rst-content .important,
.rst-content .tip,
.rst-content .warning,
.rst-content .seealso,
.rst-content .admonition-todo {
    padding: 12px;
    line-height: 24px;
    margin-bottom: 24px;
    background: #f3f4f7
}
.wy-alert-title,
.rst-content .admonition-title {
    color: #fff;
    font-weight: bold;
    display: block;
    color: #fff;
    background: #B54747;
    margin: -12px;
    padding: 6px 12px;
    margin-bottom: 12px
}
.wy-alert.wy-alert-danger,
.rst-content .wy-alert-danger.note,
.rst-content .wy-alert-danger.attention,
.rst-content .wy-alert-danger.caution,
.rst-content .danger,
.rst-content .error,
.rst-content .wy-alert-danger.hint,
.rst-content .wy-alert-danger.important,
.rst-content .wy-alert-danger.tip,
.rst-content .wy-alert-danger.warning,
.rst-content .wy-alert-danger.seealso,
.rst-content .wy-alert-danger.admonition-todo {
    background: #fdf3f2
}
.wy-alert.wy-alert-danger .wy-alert-title,
.rst-content .wy-alert-danger.note .wy-alert-title,
.rst-content .wy-alert-danger.attention .wy-alert-title,
.rst-content .wy-alert-danger.caution .wy-alert-title,
.rst-content .danger .wy-alert-title,
.rst-content .error .wy-alert-title,
.rst-content .wy-alert-danger.hint .wy-alert-title,
.rst-content .wy-alert-danger.important .wy-alert-title,
.rst-content .wy-alert-danger.tip .wy-alert-title,
.rst-content .wy-alert-danger.warning .wy-alert-title,
.rst-content .wy-alert-danger.seealso .wy-alert-title,
.rst-content .wy-alert-danger.admonition-todo .wy-alert-title,
.wy-alert.wy-alert-danger .rst-content .admonition-title,
.rst-content .wy-alert.wy-alert-danger .admonition-title,
.rst-content .wy-alert-danger.note .admonition-title,
.rst-content .wy-alert-danger.attention .admonition-title,
.rst-content .wy-alert-danger.caution .admonition-title,
.rst-content .danger .admonition-title,
.rst-content .error .admonition-title,
.rst-content .wy-alert-danger.hint .admonition-title,
.rst-content .wy-alert-danger.important .admonition-title,
.rst-content .wy-alert-danger.tip .admonition-title,
.rst-content .wy-alert-danger.warning .admonition-title,
.rst-content .wy-alert-danger.seealso .admonition-title,
.rst-content .wy-alert-danger.admonition-todo .admonition-title {
    background: #f29f97
}
.wy-alert.wy-alert-warning,
.rst-content .wy-alert-warning.note,
.rst-content .attention,
.rst-content .caution,
.rst-content .wy-alert-warning.danger,
.rst-content .wy-alert-warning.error,
.rst-content .wy-alert-warning.hint,
.rst-content .wy-alert-warning.important,
.rst-content .wy-alert-warning.tip,
.rst-content .warning,
.rst-content .wy-alert-warning.seealso,
.rst-content .admonition-todo {
    background: #ffedcc
}
.wy-alert.wy-alert-warning .wy-alert-title,
.rst-content .wy-alert-warning.note .wy-alert-title,
.rst-content .attention .wy-alert-title,
.rst-content .caution .wy-alert-title,
.rst-content .wy-alert-warning.danger .wy-alert-title,
.rst-content .wy-alert-warning.error .wy-alert-title,
.rst-content .wy-alert-warning.hint .wy-alert-title,
.rst-content .wy-alert-warning.important .wy-alert-title,
.rst-content .wy-alert-warning.tip .wy-alert-title,
.rst-content .warning .wy-alert-title,
.rst-content .wy-alert-warning.seealso .wy-alert-title,
.rst-content .admonition-todo .wy-alert-title,
.wy-alert.wy-alert-warning .rst-content .admonition-title,
.rst-content .wy-alert.wy-alert-warning .admonition-title,
.rst-content .wy-alert-warning.note .admonition-title,
.rst-content .attention .admonition-title,
.rst-content .caution .admonition-title,
.rst-content .wy-alert-warning.danger .admonition-title,
.rst-content .wy-alert-warning.error .admonition-title,
.rst-content .wy-alert-warning.hint .admonition-title,
.rst-content .wy-alert-warning.important .admonition-title,
.rst-content .wy-alert-warning.tip .admonition-title,
.rst-content .warning .admonition-title,
.rst-content .wy-alert-warning.seealso .admonition-title,
.rst-content .admonition-todo .admonition-title {
    background: #f0b37e
}
.wy-alert.wy-alert-info,
.rst-content .note,
.rst-content .wy-alert-info.attention,
.rst-content .wy-alert-info.caution,
.rst-content .wy-alert-info.danger,
.rst-content .wy-alert-info.error,
.rst-content .wy-alert-info.hint,
.rst-content .wy-alert-info.important,
.rst-content .wy-alert-info.tip,
.rst-content .wy-alert-info.warning,
.rst-content .seealso,
.rst-content .wy-alert-info.admonition-todo {
    background: #f3f4f7
}
.wy-alert.wy-alert-info .wy-alert-title,
.rst-content .note .wy-alert-title,
.rst-content .wy-alert-info.attention .wy-alert-title,
.rst-content .wy-alert-info.caution .wy-alert-title,
.rst-content .wy-alert-info.danger .wy-alert-title,
.rst-content .wy-alert-info.error .wy-alert-title,
.rst-content .wy-alert-info.hint .wy-alert-title,
.rst-content .wy-alert-info.important .wy-alert-title,
.rst-content .wy-alert-info.tip .wy-alert-title,
.rst-content .wy-alert-info.warning .wy-alert-title,
.rst-content .seealso .wy-alert-title,
.rst-content .wy-alert-info.admonition-todo .wy-alert-title,
.wy-alert.wy-alert-info .rst-content .admonition-title,
.rst-content .wy-alert.wy-alert-info .admonition-title,
.rst-content .note .admonition-title,
.rst-content .wy-alert-info.attention .admonition-title,
.rst-content .wy-alert-info.caution .admonition-title,
.rst-content .wy-alert-info.danger .admonition-title,
.rst-content .wy-alert-info.error .admonition-title,
.rst-content .wy-alert-info.hint .admonition-title,
.rst-content .wy-alert-info.important .admonition-title,
.rst-content .wy-alert-info.tip .admonition-title,
.rst-content .wy-alert-info.warning .admonition-title,
.rst-content .seealso .admonition-title,
.rst-content .wy-alert-info.admonition-todo .admonition-title {
    background: #B54747
}
.wy-alert.wy-alert-success,
.rst-content .wy-alert-success.note,
.rst-content .wy-alert-success.attention,
.rst-content .wy-alert-success.caution,
.rst-content .wy-alert-success.danger,
.rst-content .wy-alert-success.error,
.rst-content .hint,
.rst-content .important,
.rst-content .tip,
.rst-content .wy-alert-success.warning,
.rst-content .wy-alert-success.seealso,
.rst-content .wy-alert-success.admonition-todo {
    background: #F0E5EB
}
.wy-alert.wy-alert-success .wy-alert-title,
.rst-content .wy-alert-success.note .wy-alert-title,
.rst-content .wy-alert-success.attention .wy-alert-title,
.rst-content .wy-alert-success.caution .wy-alert-title,
.rst-content .wy-alert-success.danger .wy-alert-title,
.rst-content .wy-alert-success.error .wy-alert-title,
.rst-content .hint .wy-alert-title,
.rst-content .important .wy-alert-title,
.rst-content .tip .wy-alert-title,
.rst-content .wy-alert-success.warning .wy-alert-title,
.rst-content .wy-alert-success.seealso .wy-alert-title,
.rst-content .wy-alert-success.admonition-todo .wy-alert-title,
.wy-alert.wy-alert-success .rst-content .admonition-title,
.rst-content .wy-alert.wy-alert-success .admonition-title,
.rst-content .wy-alert-success.note .admonition-title,
.rst-content .wy-alert-success.attention .admonition-title,
.rst-content .wy-alert-success.caution .admonition-title,
.rst-content .wy-alert-success.danger .admonition-title,
.rst-content .wy-alert-success.error .admonition-title,
.rst-content .hint .admonition-title,
.rst-content .important .admonition-title,
.rst-content .tip .admonition-title,
.rst-content .wy-alert-success.warning .admonition-title,
.rst-content .wy-alert-success.seealso .admonition-title,
.rst-content .wy-alert-success.admonition-todo .admonition-title {
    background: #89353A
}
.wy-alert.wy-alert-neutral,
.rst-content .wy-alert-neutral.note,
.rst-content .wy-alert-neutral.attention,
.rst-content .wy-alert-neutral.caution,
.rst-content .wy-alert-neutral.danger,
.rst-content .wy-alert-neutral.error,
.rst-content .wy-alert-neutral.hint,
.rst-content .wy-alert-neutral.important,
.rst-content .wy-alert-neutral.tip,
.rst-content .wy-alert-neutral.warning,
.rst-content .wy-alert-neutral.seealso,
.rst-content .wy-alert-neutral.admonition-todo {
    background: #f3f6f6
}
.wy-alert.wy-alert-neutral .wy-alert-title,
.rst-content .wy-alert-neutral.note .wy-alert-title,
.rst-content .wy-alert-neutral.attention .wy-alert-title,
.rst-content .wy-alert-neutral.caution .wy-alert-title,
.rst-content .wy-alert-neutral.danger .wy-alert-title,
.rst-content .wy-alert-neutral.error .wy-alert-title,
.rst-content .wy-alert-neutral.hint .wy-alert-title,
.rst-content .wy-alert-neutral.important .wy-alert-title,
.rst-content .wy-alert-neutral.tip .wy-alert-title,
.rst-content .wy-alert-neutral.warning .wy-alert-title,
.rst-content .wy-alert-neutral.seealso .wy-alert-title,
.rst-content .wy-alert-neutral.admonition-todo .wy-alert-title,
.wy-alert.wy-alert-neutral .rst-content .admonition-title,
.rst-content .wy-alert.wy-alert-neutral .admonition-title,
.rst-content .wy-alert-neutral.note .admonition-title,
.rst-content .wy-alert-neutral.attention .admonition-title,
.rst-content .wy-alert-neutral.caution .admonition-title,
.rst-content .wy-alert-neutral.danger .admonition-title,
.rst-content .wy-alert-neutral.error .admonition-title,
.rst-content .wy-alert-neutral.hint .admonition-title,
.rst-content .wy-alert-neutral.important .admonition-title,
.rst-content .wy-alert-neutral.tip .admonition-title,
.rst-content .wy-alert-neutral.warning .admonition-title,
.rst-content .wy-alert-neutral.seealso .admonition-title,
.rst-content .wy-alert-neutral.admonition-todo .admonition-title {
    color: #404040;
    background: #e1e4e5
}
.wy-alert.wy-alert-neutral a,
.rst-content .wy-alert-neutral.note a,
.rst-content .wy-alert-neutral.attention a,
.rst-content .wy-alert-neutral.caution a,
.rst-content .wy-alert-neutral.danger a,
.rst-content .wy-alert-neutral.error a,
.rst-content .wy-alert-neutral.hint a,
.rst-content .wy-alert-neutral.important a,
.rst-content .wy-alert-neutral.tip a,
.rst-content .wy-alert-neutral.warning a,
.rst-content .wy-alert-neutral.seealso a,
.rst-content .wy-alert-neutral.admonition-todo a {
    color: #B54747
}
.wy-alert p:last-child,
.rst-content .note p:last-child,
.rst-content .attention p:last-child,
.rst-content .caution p:last-child,
.rst-content .danger p:last-child,
.rst-content .error p:last-child,
.rst-content .hint p:last-child,
.rst-content .important p:last-child,
.rst-content .tip p:last-child,
.rst-content .warning p:last-child,
.rst-content .seealso p:last-child,
.rst-content .admonition-todo p:last-child {
    margin-bottom: 0
}
.wy-tray-container {
    position: fixed;
    bottom: 0px;
    left: 0;
    z-index: 600
}
.wy-tray-container li {
    display: block;
    width: 300px;
    background: transparent;
    color: #fff;
    text-align: center;
    box-shadow: 0 5px 5px 0 rgba(0, 0, 0, 0.1);
    padding: 0 24px;
    min-width: 20%;
    opacity: 0;
    height: 0;
    line-height: 56px;
    overflow: hidden;
    -webkit-transition: all 0.3s ease-in;
    -moz-transition: all 0.3s ease-in;
    transition: all 0.3s ease-in
}
.wy-tray-container li.wy-tray-item-success {
    background: #9C3430
}
.wy-tray-container li.wy-tray-item-info {
    background: #B54747
}
.wy-tray-container li.wy-tray-item-warning {
    background: #E67E22
}
.wy-tray-container li.wy-tray-item-danger {
    background: #E74C3C
}
.wy-tray-container li.on {
    opacity: 1;
    height: 56px
}
@media screen and (max-width: 768px) {
    .wy-tray-container {
        bottom: auto;
        top: 0;
        width: 100%
    }
    .wy-tray-container li {
        width: 100%
    }
}
button {
    font-size: 100%;
    margin: 0;
    vertical-align: baseline;
    *vertical-align: middle;
    cursor: pointer;
    line-height: normal;
    -webkit-appearance: button;
    *overflow: visible
}
button::-moz-focus-inner,
input::-moz-focus-inner {
    border: 0;
    padding: 0
}
button[disabled] {
    cursor: default
}
.btn {
    display: inline-block;
    border-radius: 2px;
    line-height: normal;
    white-space: nowrap;
    text-align: center;
    cursor: pointer;
    font-size: 100%;
    padding: 6px 12px 8px 12px;
    color: #fff;
    border: 1px solid rgba(0, 0, 0, 0.1);
    background-color: #9C3430;
    text-decoration: none;
    font-weight: normal;
    box-shadow: 0px 1px 2px -1px rgba(255, 255, 255, 0.5) inset, 0px -2px 0px 0px rgba(0, 0, 0, 0.1) inset;
    outline-none: false;
    vertical-align: middle;
    *display: inline;
    zoom: 1;
    -webkit-user-drag: none;
    -webkit-user-select: none;
    -moz-user-select: none;
    -ms-user-select: none;
    user-select: none;
    -webkit-transition: all 0.1s linear;
    -moz-transition: all 0.1s linear;
    transition: all 0.1s linear
}
.btn-hover {
    background: #523557;
    color: #fff
}
.btn:hover {
    background: #2cc36b;
    color: #fff
}
.btn:focus {
    background: #2cc36b;
    outline: 0
}
.btn:active {
    box-shadow: 0px -1px 0px 0px rgba(0, 0, 0, 0.05) inset, 0px 2px 0px 0px rgba(0, 0, 0, 0.1) inset;
    padding: 8px 12px 6px 12px
}
.btn:visited {
    color: #fff
}
.btn:disabled {
    background-image: none;
    filter: progid: DXImageTransform.Microsoft.gradient(enabled false);
    filter: alpha(opacity=40);
    opacity: 0.4;
    cursor: not-allowed;
    box-shadow: none
}
.btn-disabled {
    background-image: none;
    filter: progid: DXImageTransform.Microsoft.gradient(enabled false);
    filter: alpha(opacity=40);
    opacity: 0.4;
    cursor: not-allowed;
    box-shadow: none
}
.btn-disabled:hover,
.btn-disabled:focus,
.btn-disabled:active {
    background-image: none;
    filter: progid: DXImageTransform.Microsoft.gradient(enabled false);
    filter: alpha(opacity=40);
    opacity: 0.4;
    cursor: not-allowed;
    box-shadow: none
}
.btn::-moz-focus-inner {
    padding: 0;
    border: 0
}
.btn-small {
    font-size: 80%
}
.btn-info {
    background-color: #523557 !important
}
.btn-info:hover {
    background-color: #B54747 !important
}
.btn-neutral {
    background-color: #f3f6f6 !important;
    color: #404040 !important
}
.btn-neutral:hover {
    background-color: #e5ebeb !important;
    color: #404040
}
.btn-neutral:visited {
    color: #404040 !important
}
.btn-success {
    background-color: #9C3430 !important
}
.btn-success:hover {
    background-color: #295 !important
}
.btn-danger {
    background-color: #E74C3C !important
}
.btn-danger:hover {
    background-color: #ea6153 !important
}
.btn-warning {
    background-color: #E67E22 !important
}
.btn-warning:hover {
    background-color: #e98b39 !important
}
.btn-invert {
    background-color: #222
}
.btn-invert:hover {
    background-color: #2f2f2f !important
}
.btn-link {
    background-color: transparent !important;
    color: #523557;
    box-shadow: none;
    border-color: transparent !important
}
.btn-link:hover {
    background-color: transparent !important;
    color: #523557 !important;
    box-shadow: none
}
.btn-link:active {
    background-color: transparent !important;
    color: #523557 !important;
    box-shadow: none
}
.btn-link:visited {
    color: #3f3561
}
.wy-btn-group .btn,
.wy-control .btn {
    vertical-align: middle
}
.wy-btn-group {
    margin-bottom: 24px;
    *zoom: 1
}
.wy-btn-group:before,
.wy-btn-group:after {
    display: table;
    content: ""
}
.wy-btn-group:after {
    clear: both
}
.wy-dropdown {
    position: relative;
    display: inline-block
}
.wy-dropdown-active .wy-dropdown-menu {
    display: block
}
.wy-dropdown-menu {
    position: absolute;
    left: 0;
    display: none;
    float: left;
    top: 100%;
    min-width: 100%;
    background: #fcfcfc;
    z-index: 100;
    border: solid 1px #cfd7dd;
    box-shadow: 0 2px 2px 0 rgba(0, 0, 0, 0.1);
    padding: 12px
}
.wy-dropdown-menu>dd>a {
    display: block;
    clear: both;
    color: #404040;
    white-space: nowrap;
    font-size: 90%;
    padding: 0 12px;
    cursor: pointer
}
.wy-dropdown-menu>dd>a:hover {
    background: #B54747;
    color: #fff
}
.wy-dropdown-menu>dd.divider {
    border-top: solid 1px #cfd7dd;
    margin: 6px 0
}
.wy-dropdown-menu>dd.search {
    padding-bottom: 12px
}
.wy-dropdown-menu>dd.search input[type="search"] {
    width: 100%
}
.wy-dropdown-menu>dd.call-to-action {
    background: #e3e3e3;
    text-transform: uppercase;
    font-weight: 500;
    font-size: 80%
}
.wy-dropdown-menu>dd.call-to-action:hover {
    background: #e3e3e3
}
.wy-dropdown-menu>dd.call-to-action .btn {
    color: #fff
}
.wy-dropdown.wy-dropdown-up .wy-dropdown-menu {
    bottom: 100%;
    top: auto;
    left: auto;
    right: 0
}
.wy-dropdown.wy-dropdown-bubble .wy-dropdown-menu {
    background: #fcfcfc;
    margin-top: 2px
}
.wy-dropdown.wy-dropdown-bubble .wy-dropdown-menu a {
    padding: 6px 12px
}
.wy-dropdown.wy-dropdown-bubble .wy-dropdown-menu a:hover {
    background: #B54747;
    color: #fff
}
.wy-dropdown.wy-dropdown-left .wy-dropdown-menu {
    right: 0;
    left: auto;
    text-align: right
}
.wy-dropdown-arrow:before {
    content: " ";
    border-bottom: 5px solid #f5f5f5;
    border-left: 5px solid transparent;
    border-right: 5px solid transparent;
    position: absolute;
    display: block;
    top: -4px;
    left: 50%;
    margin-left: -3px
}
.wy-dropdown-arrow.wy-dropdown-arrow-left:before {
    left: 11px
}
.wy-form-stacked select {
    display: block
}
.wy-form-aligned input,
.wy-form-aligned textarea,
.wy-form-aligned select,
.wy-form-aligned .wy-help-inline,
.wy-form-aligned label {
    display: inline-block;
    *display: inline;
    *zoom: 1;
    vertical-align: middle
}
.wy-form-aligned .wy-control-group>label {
    display: inline-block;
    vertical-align: middle;
    width: 10em;
    margin: 6px 12px 0 0;
    float: left
}
.wy-form-aligned .wy-control {
    float: left
}
.wy-form-aligned .wy-control label {
    display: block
}
.wy-form-aligned .wy-control select {
    margin-top: 6px
}
fieldset {
    border: 0;
    margin: 0;
    padding: 0
}
legend {
    display: block;
    width: 100%;
    border: 0;
    padding: 0;
    white-space: normal;
    margin-bottom: 24px;
    font-size: 150%;
    *margin-left: -7px
}
label {
    display: block;
    margin: 0 0 0.3125em 0;
    color: #333;
    font-size: 90%
}
input,
select,
textarea {
    font-size: 100%;
    margin: 0;
    vertical-align: baseline;
    *vertical-align: middle
}
.wy-control-group {
    margin-bottom: 24px;
    *zoom: 1;
    max-width: 68em;
    margin-left: auto;
    margin-right: auto;
    *zoom: 1
}
.wy-control-group:before,
.wy-control-group:after {
    display: table;
    content: ""
}
.wy-control-group:after {
    clear: both
}
.wy-control-group:before,
.wy-control-group:after {
    display: table;
    content: ""
}
.wy-control-group:after {
    clear: both
}
.wy-control-group.wy-control-group-required>label:after {
    content: " *";
    color: #E74C3C
}
.wy-control-group .wy-form-full,
.wy-control-group .wy-form-halves,
.wy-control-group .wy-form-thirds {
    padding-bottom: 12px
}
.wy-control-group .wy-form-full select,
.wy-control-group .wy-form-halves select,
.wy-control-group .wy-form-thirds select {
    width: 100%
}
.wy-control-group .wy-form-full input[type="text"],
.wy-control-group .wy-form-full input[type="password"],
.wy-control-group .wy-form-full input[type="email"],
.wy-control-group .wy-form-full input[type="url"],
.wy-control-group .wy-form-full input[type="date"],
.wy-control-group .wy-form-full input[type="month"],
.wy-control-group .wy-form-full input[type="time"],
.wy-control-group .wy-form-full input[type="datetime"],
.wy-control-group .wy-form-full input[type="datetime-local"],
.wy-control-group .wy-form-full input[type="week"],
.wy-control-group .wy-form-full input[type="number"],
.wy-control-group .wy-form-full input[type="search"],
.wy-control-group .wy-form-full input[type="tel"],
.wy-control-group .wy-form-full input[type="color"],
.wy-control-group .wy-form-halves input[type="text"],
.wy-control-group .wy-form-halves input[type="password"],
.wy-control-group .wy-form-halves input[type="email"],
.wy-control-group .wy-form-halves input[type="url"],
.wy-control-group .wy-form-halves input[type="date"],
.wy-control-group .wy-form-halves input[type="month"],
.wy-control-group .wy-form-halves input[type="time"],
.wy-control-group .wy-form-halves input[type="datetime"],
.wy-control-group .wy-form-halves input[type="datetime-local"],
.wy-control-group .wy-form-halves input[type="week"],
.wy-control-group .wy-form-halves input[type="number"],
.wy-control-group .wy-form-halves input[type="search"],
.wy-control-group .wy-form-halves input[type="tel"],
.wy-control-group .wy-form-halves input[type="color"],
.wy-control-group .wy-form-thirds input[type="text"],
.wy-control-group .wy-form-thirds input[type="password"],
.wy-control-group .wy-form-thirds input[type="email"],
.wy-control-group .wy-form-thirds input[type="url"],
.wy-control-group .wy-form-thirds input[type="date"],
.wy-control-group .wy-form-thirds input[type="month"],
.wy-control-group .wy-form-thirds input[type="time"],
.wy-control-group .wy-form-thirds input[type="datetime"],
.wy-control-group .wy-form-thirds input[type="datetime-local"],
.wy-control-group .wy-form-thirds input[type="week"],
.wy-control-group .wy-form-thirds input[type="number"],
.wy-control-group .wy-form-thirds input[type="search"],
.wy-control-group .wy-form-thirds input[type="tel"],
.wy-control-group .wy-form-thirds input[type="color"] {
    width: 100%
}
.wy-control-group .wy-form-full {
    float: left;
    display: block;
    margin-right: 2.35765%;
    width: 100%;
    margin-right: 0
}
.wy-control-group .wy-form-full:last-child {
    margin-right: 0
}
.wy-control-group .wy-form-halves {
    float: left;
    display: block;
    margin-right: 2.35765%;
    width: 48.82117%
}
.wy-control-group .wy-form-halves:last-child {
    margin-right: 0
}
.wy-control-group .wy-form-halves:nth-of-type(2n) {
    margin-right: 0
}
.wy-control-group .wy-form-halves:nth-of-type(2n+1) {
    clear: left
}
.wy-control-group .wy-form-thirds {
    float: left;
    display: block;
    margin-right: 2.35765%;
    width: 31.76157%
}
.wy-control-group .wy-form-thirds:last-child {
    margin-right: 0
}
.wy-control-group .wy-form-thirds:nth-of-type(3n) {
    margin-right: 0
}
.wy-control-group .wy-form-thirds:nth-of-type(3n+1) {
    clear: left
}
.wy-control-group.wy-control-group-no-input .wy-control {
    margin: 6px 0 0 0;
    font-size: 90%
}
.wy-control-no-input {
    display: inline-block;
    margin: 6px 0 0 0;
    font-size: 90%
}
.wy-control-group.fluid-input input[type="text"],
.wy-control-group.fluid-input input[type="password"],
.wy-control-group.fluid-input input[type="email"],
.wy-control-group.fluid-input input[type="url"],
.wy-control-group.fluid-input input[type="date"],
.wy-control-group.fluid-input input[type="month"],
.wy-control-group.fluid-input input[type="time"],
.wy-control-group.fluid-input input[type="datetime"],
.wy-control-group.fluid-input input[type="datetime-local"],
.wy-control-group.fluid-input input[type="week"],
.wy-control-group.fluid-input input[type="number"],
.wy-control-group.fluid-input input[type="search"],
.wy-control-group.fluid-input input[type="tel"],
.wy-control-group.fluid-input input[type="color"] {
    width: 100%
}
.wy-form-message-inline {
    display: inline-block;
    padding-left: 0.3em;
    color: #666;
    vertical-align: middle;
    font-size: 90%
}
.wy-form-message {
    display: block;
    color: #999;
    font-size: 70%;
    margin-top: 0.3125em;
    font-style: italic
}
.wy-form-message p {
    font-size: inherit;
    font-style: italic;
    margin-bottom: 6px
}
.wy-form-message p:last-child {
    margin-bottom: 0
}
input {
    line-height: normal
}
input[type="button"],
input[type="reset"],
input[type="submit"] {
    -webkit-appearance: button;
    cursor: pointer;
    *overflow: visible
}
input[type="text"],
input[type="password"],
input[type="email"],
input[type="url"],
input[type="date"],
input[type="month"],
input[type="time"],
input[type="datetime"],
input[type="datetime-local"],
input[type="week"],
input[type="number"],
input[type="search"],
input[type="tel"],
input[type="color"] {
    -webkit-appearance: none;
    padding: 6px;
    display: inline-block;
    border: 1px solid #ccc;
    font-size: 80%;
    box-shadow: inset 0 1px 3px #ddd;
    border-radius: 0;
    -webkit-transition: border 0.3s linear;
    -moz-transition: border 0.3s linear;
    transition: border 0.3s linear
}
input[type="datetime-local"] {
    padding: 0.34375em 0.625em
}
input[disabled] {
    cursor: default
}
input[type="checkbox"],
input[type="radio"] {
    -webkit-box-sizing: border-box;
    -moz-box-sizing: border-box;
    box-sizing: border-box;
    padding: 0;
    margin-right: 0.3125em;
    *height: 13px;
    *width: 13px
}
input[type="search"] {
    -webkit-box-sizing: border-box;
    -moz-box-sizing: border-box;
    box-sizing: border-box
}
input[type="search"]::-webkit-search-cancel-button,
input[type="search"]::-webkit-search-decoration {
    -webkit-appearance: none
}
input[type="text"]:focus,
input[type="password"]:focus,
input[type="email"]:focus,
input[type="url"]:focus,
input[type="date"]:focus,
input[type="month"]:focus,
input[type="time"]:focus,
input[type="datetime"]:focus,
input[type="datetime-local"]:focus,
input[type="week"]:focus,
input[type="number"]:focus,
input[type="search"]:focus,
input[type="tel"]:focus,
input[type="color"]:focus {
    outline: 0;
    outline: thin dotted \9;
    border-color: #333
}
input.no-focus:focus {
    border-color: #ccc !important
}
input[type="file"]:focus,
input[type="radio"]:focus,
input[type="checkbox"]:focus {
    outline: thin dotted #333;
    outline: 1px auto #129FEA
}
input[type="text"][disabled],
input[type="password"][disabled],
input[type="email"][disabled],
input[type="url"][disabled],
input[type="date"][disabled],
input[type="month"][disabled],
input[type="time"][disabled],
input[type="datetime"][disabled],
input[type="datetime-local"][disabled],
input[type="week"][disabled],
input[type="number"][disabled],
input[type="search"][disabled],
input[type="tel"][disabled],
input[type="color"][disabled] {
    cursor: not-allowed;
    background-color: #fafafa
}
input:focus:invalid,
textarea:focus:invalid,
select:focus:invalid {
    color: #E74C3C;
    border: 1px solid #E74C3C
}
input:focus:invalid:focus,
textarea:focus:invalid:focus,
select:focus:invalid:focus {
    border-color: #E74C3C
}
input[type="file"]:focus:invalid:focus,
input[type="radio"]:focus:invalid:focus,
input[type="checkbox"]:focus:invalid:focus {
    outline-color: #E74C3C
}
input.wy-input-large {
    padding: 12px;
    font-size: 100%
}
textarea {
    overflow: auto;
    vertical-align: top;
    width: 100%;
}
select,
textarea {
    padding: 0.5em 0.625em;
    display: inline-block;
    border: 1px solid #ccc;
    font-size: 80%;
    box-shadow: inset 0 1px 3px #ddd;
    -webkit-transition: border 0.3s linear;
    -moz-transition: border 0.3s linear;
    transition: border 0.3s linear
}
select {
    border: 1px solid #ccc;
    background-color: #fff
}
select[multiple] {
    height: auto
}
select:focus,
textarea:focus {
    outline: 0
}
select[disabled],
textarea[disabled],
input[readonly],
select[readonly],
textarea[readonly] {
    cursor: not-allowed;
    background-color: #fafafa
}
input[type="radio"][disabled],
input[type="checkbox"][disabled] {
    cursor: not-allowed
}
.wy-checkbox,
.wy-radio {
    margin: 6px 0;
    color: #404040;
    display: block
}
.wy-checkbox input,
.wy-radio input {
    vertical-align: baseline
}
.wy-form-message-inline {
    display: inline-block;
    *display: inline;
    *zoom: 1;
    vertical-align: middle
}
.wy-input-prefix,
.wy-input-suffix {
    white-space: nowrap;
    padding: 6px
}
.wy-input-prefix .wy-input-context,
.wy-input-suffix .wy-input-context {
    line-height: 27px;
    padding: 0 8px;
    display: inline-block;
    font-size: 80%;
    background-color: #f3f6f6;
    border: solid 1px #ccc;
    color: #999
}
.wy-input-suffix .wy-input-context {
    border-left: 0
}
.wy-input-prefix .wy-input-context {
    border-right: 0
}
.wy-switch {
    width: 36px;
    height: 12px;
    margin: 12px 0;
    position: relative;
    border-radius: 4px;
    background: #ccc;
    cursor: pointer;
    -webkit-transition: all 0.2s ease-in-out;
    -moz-transition: all 0.2s ease-in-out;
    transition: all 0.2s ease-in-out
}
.wy-switch:before {
    position: absolute;
    content: "";
    display: block;
    width: 18px;
    height: 18px;
    border-radius: 4px;
    background: #999;
    left: -3px;
    top: -3px;
    -webkit-transition: all 0.2s ease-in-out;
    -moz-transition: all 0.2s ease-in-out;
    transition: all 0.2s ease-in-out
}
.wy-switch:after {
    content: "false";
    position: absolute;
    left: 48px;
    display: block;
    font-size: 12px;
    color: #ccc
}
.wy-switch.active {
    background: #1e8449
}
.wy-switch.active:before {
    left: 24px;
    background: #9C3430
}
.wy-switch.active:after {
    content: "true"
}
.wy-switch.disabled,
.wy-switch.active.disabled {
    cursor: not-allowed
}
.wy-control-group.wy-control-group-error .wy-form-message,
.wy-control-group.wy-control-group-error>label {
    color: #E74C3C
}
.wy-control-group.wy-control-group-error input[type="text"],
.wy-control-group.wy-control-group-error input[type="password"],
.wy-control-group.wy-control-group-error input[type="email"],
.wy-control-group.wy-control-group-error input[type="url"],
.wy-control-group.wy-control-group-error input[type="date"],
.wy-control-group.wy-control-group-error input[type="month"],
.wy-control-group.wy-control-group-error input[type="time"],
.wy-control-group.wy-control-group-error input[type="datetime"],
.wy-control-group.wy-control-group-error input[type="datetime-local"],
.wy-control-group.wy-control-group-error input[type="week"],
.wy-control-group.wy-control-group-error input[type="number"],
.wy-control-group.wy-control-group-error input[type="search"],
.wy-control-group.wy-control-group-error input[type="tel"],
.wy-control-group.wy-control-group-error input[type="color"] {
    border: solid 1px #E74C3C
}
.wy-control-group.wy-control-group-error textarea {
    border: solid 1px #E74C3C
}
.wy-inline-validate {
    white-space: nowrap
}
.wy-inline-validate .wy-input-context {
    padding: 0.5em 0.625em;
    display: inline-block;
    font-size: 80%
}
.wy-inline-validate.wy-inline-validate-success .wy-input-context {
    color: #9C3430
}
.wy-inline-validate.wy-inline-validate-danger .wy-input-context {
    color: #E74C3C
}
.wy-inline-validate.wy-inline-validate-warning .wy-input-context {
    color: #E67E22
}
.wy-inline-validate.wy-inline-validate-info .wy-input-context {
    color: #B54747
}
.rotate-90 {
    -webkit-transform: rotate(90deg);
    -moz-transform: rotate(90deg);
    -ms-transform: rotate(90deg);
    -o-transform: rotate(90deg);
    transform: rotate(90deg)
}
.rotate-180 {
    -webkit-transform: rotate(180deg);
    -moz-transform: rotate(180deg);
    -ms-transform: rotate(180deg);
    -o-transform: rotate(180deg);
    transform: rotate(180deg)
}
.rotate-270 {
    -webkit-transform: rotate(270deg);
    -moz-transform: rotate(270deg);
    -ms-transform: rotate(270deg);
    -o-transform: rotate(270deg);
    transform: rotate(270deg)
}
.mirror {
    -webkit-transform: scaleX(-1);
    -moz-transform: scaleX(-1);
    -ms-transform: scaleX(-1);
    -o-transform: scaleX(-1);
    transform: scaleX(-1)
}
.mirror.rotate-90 {
    -webkit-transform: scaleX(-1) rotate(90deg);
    -moz-transform: scaleX(-1) rotate(90deg);
    -ms-transform: scaleX(-1) rotate(90deg);
    -o-transform: scaleX(-1) rotate(90deg);
    transform: scaleX(-1) rotate(90deg)
}
.mirror.rotate-180 {
    -webkit-transform: scaleX(-1) rotate(180deg);
    -moz-transform: scaleX(-1) rotate(180deg);
    -ms-transform: scaleX(-1) rotate(180deg);
    -o-transform: scaleX(-1) rotate(180deg);
    transform: scaleX(-1) rotate(180deg)
}
.mirror.rotate-270 {
    -webkit-transform: scaleX(-1) rotate(270deg);
    -moz-transform: scaleX(-1) rotate(270deg);
    -ms-transform: scaleX(-1) rotate(270deg);
    -o-transform: scaleX(-1) rotate(270deg);
    transform: scaleX(-1) rotate(270deg)
}
@media only screen and (max-width: 480px) {
    .wy-form button[type="submit"] {
        margin: 0.7em 0 0
    }
    .wy-form input[type="text"],
    .wy-form input[type="password"],
    .wy-form input[type="email"],
    .wy-form input[type="url"],
    .wy-form input[type="date"],
    .wy-form input[type="month"],
    .wy-form input[type="time"],
    .wy-form input[type="datetime"],
    .wy-form input[type="datetime-local"],
    .wy-form input[type="week"],
    .wy-form input[type="number"],
    .wy-form input[type="search"],
    .wy-form input[type="tel"],
    .wy-form input[type="color"] {
        margin-bottom: 0.3em;
        display: block
    }
    .wy-form label {
        margin-bottom: 0.3em;
        display: block
    }
    .wy-form input[type="password"],
    .wy-form input[type="email"],
    .wy-form input[type="url"],
    .wy-form input[type="date"],
    .wy-form input[type="month"],
    .wy-form input[type="time"],
    .wy-form input[type="datetime"],
    .wy-form input[type="datetime-local"],
    .wy-form input[type="week"],
    .wy-form input[type="number"],
    .wy-form input[type="search"],
    .wy-form input[type="tel"],
    .wy-form input[type="color"] {
        margin-bottom: 0
    }
    .wy-form-aligned .wy-control-group label {
        margin-bottom: 0.3em;
        text-align: left;
        display: block;
        width: 100%
    }
    .wy-form-aligned .wy-control {
        margin: 1.5em 0 0 0
    }
    .wy-form .wy-help-inline,
    .wy-form-message-inline,
    .wy-form-message {
        display: block;
        font-size: 80%;
        padding: 6px 0
    }
}
@media screen and (max-width: 768px) {
    .tablet-hide {
        display: none
    }
}
@media screen and (max-width: 480px) {
    .mobile-hide {
        display: none
    }
}
.float-left {
    float: left
}
.float-right {
    float: right
}
.full-width {
    width: 100%
}
.wy-table,
.rst-content table.docutils,
.rst-content table.field-list {
    border-collapse: collapse;
    border-spacing: 0;
    empty-cells: show;
    margin-bottom: 24px
}
.wy-table caption,
.rst-content table.docutils caption,
.rst-content table.field-list caption {
    color: #000;
    font: italic 85%/1 arial, sans-serif;
    padding: 1em 0;
    text-align: center
}
.wy-table td,
.rst-content table.docutils td,
.rst-content table.field-list td,
.wy-table th,
.rst-content table.docutils th,
.rst-content table.field-list th {
    font-size: 90%;
    margin: 0;
    overflow: visible;
    padding: 8px 16px
}
.wy-table td:first-child,
.rst-content table.docutils td:first-child,
.rst-content table.field-list td:first-child,
.wy-table th:first-child,
.rst-content table.docutils th:first-child,
.rst-content table.field-list th:first-child {
    border-left-width: 0
}
.wy-table thead,
.rst-content table.docutils thead,
.rst-content table.field-list thead {
    color: #000;
    text-align: left;
    vertical-align: bottom;
    white-space: nowrap
}
.wy-table thead th,
.rst-content table.docutils thead th,
.rst-content table.field-list thead th {
    font-weight: bold;
    border-bottom: solid 2px #e1e4e5
}
.wy-table td,
.rst-content table.docutils td,
.rst-content table.field-list td {
    background-color: transparent;
    vertical-align: middle
}
.wy-table td p,
.rst-content table.docutils td p,
.rst-content table.field-list td p {
    line-height: 18px
}
.wy-table td p:last-child,
.rst-content table.docutils td p:last-child,
.rst-content table.field-list td p:last-child {
    margin-bottom: 0
}
.wy-table .wy-table-cell-min,
.rst-content table.docutils .wy-table-cell-min,
.rst-content table.field-list .wy-table-cell-min {
    width: 1%;
    padding-right: 0
}
.wy-table .wy-table-cell-min input[type=checkbox],
.rst-content table.docutils .wy-table-cell-min input[type=checkbox],
.rst-content table.field-list .wy-table-cell-min input[type=checkbox],
.wy-table .wy-table-cell-min input[type=checkbox],
.rst-content table.docutils .wy-table-cell-min input[type=checkbox],
.rst-content table.field-list .wy-table-cell-min input[type=checkbox] {
    margin: 0
}
.wy-table-secondary {
    color: gray;
    font-size: 90%
}
.wy-table-tertiary {
    color: gray;
    font-size: 80%
}
.wy-table-odd td,
.wy-table-striped tr:nth-child(2n-1) td,
.rst-content table.docutils:not(.field-list) tr:nth-child(2n-1) td {
    background-color: #f3f6f6
}
.wy-table-backed {
    background-color: #f3f6f6
}
.wy-table-bordered-all,
.rst-content table.docutils {
    border: 1px solid #e1e4e5
}
.wy-table-bordered-all td,
.rst-content table.docutils td {
    border-bottom: 1px solid #e1e4e5;
    border-left: 1px solid #e1e4e5
}
.wy-table-bordered-all tbody>tr:last-child td,
.rst-content table.docutils tbody>tr:last-child td {
    border-bottom-width: 0
}
.wy-table-bordered {
    border: 1px solid #e1e4e5
}
.wy-table-bordered-rows td {
    border-bottom: 1px solid #e1e4e5
}
.wy-table-bordered-rows tbody>tr:last-child td {
    border-bottom-width: 0
}
.wy-table-horizontal tbody>tr:last-child td {
    border-bottom-width: 0
}
.wy-table-horizontal td,
.wy-table-horizontal th {
    border-width: 0 0 1px 0;
    border-bottom: 1px solid #e1e4e5
}
.wy-table-horizontal tbody>tr:last-child td {
    border-bottom-width: 0
}
.wy-table-responsive {
    margin-bottom: 24px;
    max-width: 100%;
    overflow: auto
}
.wy-table-responsive table {
    margin-bottom: 0 !important
}
.wy-table-responsive table td,
.wy-table-responsive table th {
    white-space: nowrap
}
a {
    color: #B54747;
    text-decoration: none;
    cursor: pointer
}
a:hover {
    color: #B54747
}
a:visited {
    color: #9B59B6
}
html {
    height: 100%;
    overflow-x: hidden
}
body {
    font-weight: normal;
    color: #404040;
    min-height: 100%;
    overflow-x: hidden;
    background: #edf0f2
}
.wy-text-left {
    text-align: left
}
.wy-text-center {
    text-align: center
}
.wy-text-right {
    text-align: right
}
.wy-text-large {
    font-size: 120%
}
.wy-text-normal {
    font-size: 100%
}
.wy-text-small,
small {
    font-size: 80%
}
.wy-text-strike {
    text-decoration: line-through
}
.wy-text-warning {
    color: #E67E22 !important
}
a.wy-text-warning:hover {
    color: #eb9950 !important
}
.wy-text-info {
    color: #B54747 !important
}
a.wy-text-info:hover {
    color: #B54747 !important
}
.wy-text-success {
    color: #9C3430 !important
}
a.wy-text-success:hover {
    color: #36d278 !important
}
.wy-text-danger {
    color: #E74C3C !important
}
a.wy-text-danger:hover {
    color: #ed7669 !important
}
.wy-text-neutral {
    color: #404040 !important
}
a.wy-text-neutral:hover {
    color: #595959 !important
}
h1,
h2,
.rst-content .toctree-wrapper p.caption,
h3,
h4,
h5,
h6,
legend {
    margin-top: 0;
}
p {
    line-height: 24px;
    margin: 0;
    font-size: 16px;
    margin-bottom: 24px
}
h1 {
    font-size: 175%
}
h2,
.rst-content .toctree-wrapper p.caption {
    font-size: 150%
}
h3 {
    font-size: 125%
}
h4 {
    font-size: 115%
}
h5 {
    font-size: 110%
}
h6 {
    font-size: 100%
}
hr {
    display: block;
    height: 1px;
    border: 0;
    border-top: 1px solid #e1e4e5;
    margin: 24px 0;
    padding: 0
}
code,
.rst-content tt,
.rst-content code {
    white-space: nowrap;
    max-width: 100%;
    font-size: 90%;
    font-family: monospace;
    padding: 0px 2px;
    color: #3f3561;
    overflow-x: auto
}
code.code-large,
.rst-content tt.code-large {
    font-size: 90%
}
.wy-plain-list-disc,
.rst-content .section ul,
.rst-content .toctree-wrapper ul,
article ul {
    list-style: disc;
    line-height: 24px;
    margin-bottom: 24px
}
.wy-plain-list-disc li,
.rst-content .section ul li,
.rst-content .toctree-wrapper ul li,
article ul li {
    list-style: disc;
    margin-left: 24px
}
.wy-plain-list-disc li p:last-child,
.rst-content .section ul li p:last-child,
.rst-content .toctree-wrapper ul li p:last-child,
article ul li p:last-child {
    margin-bottom: 0
}
.wy-plain-list-disc li ul,
.rst-content .section ul li ul,
.rst-content .toctree-wrapper ul li ul,
article ul li ul {
    margin-bottom: 0
}
.wy-plain-list-disc li li,
.rst-content .section ul li li,
.rst-content .toctree-wrapper ul li li,
article ul li li {
    list-style: circle
}
.wy-plain-list-disc li li li,
.rst-content .section ul li li li,
.rst-content .toctree-wrapper ul li li li,
article ul li li li {
    list-style: square
}
.wy-plain-list-disc li ol li,
.rst-content .section ul li ol li,
.rst-content .toctree-wrapper ul li ol li,
article ul li ol li {
    list-style: decimal
}
.wy-plain-list-decimal,
.rst-content .section ol,
.rst-content ol.arabic,
article ol {
    list-style: decimal;
    line-height: 24px;
    margin-bottom: 24px
}
.wy-plain-list-decimal li,
.rst-content .section ol li,
.rst-content ol.arabic li,
article ol li {
    list-style: decimal;
    margin-left: 24px;
    padding: 3px;
}
.wy-plain-list-decimal li p:last-child,
.rst-content .section ol li p:last-child,
.rst-content ol.arabic li p:last-child,
article ol li p:last-child {
    margin-bottom: 0
}
.wy-plain-list-decimal li ul,
.rst-content .section ol li ul,
.rst-content ol.arabic li ul,
article ol li ul {
    margin-bottom: 0
}
.wy-plain-list-decimal li ul li,
.rst-content .section ol li ul li,
.rst-content ol.arabic li ul li,
article ol li ul li {
    list-style: disc
}
.codeblock-example {
    border: 0px solid #e1e4e5;
    border-bottom: none;
    padding: 24px;
    padding-top: 48px;
    font-weight: 500;
    background: #fff;
    position: relative
}
.codeblock-example:after {
    content: "Example";
    position: absolute;
    top: 0px;
    left: 0px;
    background: #9B59B6;
    color: #fff;
    padding: 6px 12px
}
.codeblock-example.prettyprint-example-only {
    border: 0px solid #e1e4e5;
    margin-bottom: 24px
}
.codeblock,
pre.literal-block,
.rst-content .literal-block,
.rst-content pre.literal-block,
div[class^='highlight'] {
    border: 0px solid #e1e4e5;
    padding: 0px;
    background: #fff;
    margin: 1px 0 24px 0
}
.codeblock div[class^='highlight'],
pre.literal-block div[class^='highlight'],
.rst-content .literal-block div[class^='highlight'],
div[class^='highlight'] div[class^='highlight'] {
    border: none;
    background: none;
    margin: 0
}
div[class^='highlight'] td.code {
    width: 100%
}
.linenodiv pre {
    border-right: solid 0px #e6e9ea;
    margin: 0;
    padding: 6px 6px;
    font-family: Consolas, "Andale Mono WT", "Andale Mono", "Lucida Console", "Lucida Sans Typewriter", "DejaVu Sans Mono", "Bitstream Vera Sans Mono", "Liberation Mono", "Nimbus Mono L", Monaco, "Courier New", Courier, monospace;
    font-size: 12px;
    line-height: 1.5;
    color: #d9d9d9
}
div[class^='highlight'] pre {
    white-space: pre;
    margin: 0px;
    padding: 12px 12px;
    background-color: #FAF9F0;
    font-family: Consolas, "Andale Mono WT", "Andale Mono", "Lucida Console", "Lucida Sans Typewriter", "DejaVu Sans Mono", "Bitstream Vera Sans Mono", "Liberation Mono", "Nimbus Mono L", Monaco, "Courier New", Courier, monospace;
    font-size: 80%;
    line-height: 1.5;
    display: block;
    overflow: auto;
    color: #3f3561
}
@media print {
    .codeblock,
    pre.literal-block,
    .rst-content .literal-block,
    .rst-content pre.literal-block,
    div[class^='highlight'],
    div[class^='highlight'] pre {
        white-space: pre-wrap
    }
}
.hll {
    background-color: #ffc;
    margin: 0 -12px;
    padding: 0 12px;
    display: block
}
.c {
    color: #998;
    font-style: italic
}
.err {
    color: #a61717;
    background-color: #e3d2d2
}
.k {
    font-weight: bold
}
.o {
    font-weight: bold
}
.cm {
    color: #998;
    font-style: italic
}
.cp {
    color: #999;
    font-weight: bold
}
.c1 {
    color: #998;
    font-style: italic
}
.cs {
    color: #999;
    font-weight: bold;
    font-style: italic
}
.gd {
    color: #000;
    background-color: #fdd
}
.gd .x {
    color: #000;
    background-color: #faa
}
.ge {
    font-style: italic
}
.gr {
    color: #a00
}
.gh {
    color: #999
}
.gi {
    color: #000;
    background-color: #dfd
}
.gi .x {
    color: #000;
    background-color: #afa
}
.go {
    color: #888
}
.gp {
    color: #555
}
.gs {
    font-weight: bold
}
.gu {
    color: purple;
    font-weight: bold
}
.gt {
    color: #a00
}
.kc {
    font-weight: bold
}
.kd {
    font-weight: bold
}
.kn {
    font-weight: bold
}
.kp {
    font-weight: bold
}
.kr {
    font-weight: bold
}
.kt {
    color: #458;
    font-weight: bold
}
.m {
    color: #523557
}
.s {
    color: #DC2126
}
.n {
    color: #333
}
.na {
    color: #342B4F
}
.nb {
    color: #B54747
}
.nc {
    color: #458;
    font-weight: bold
}
.no {
    color: #342B4F
}
.ni {
    color: purple
}
.ne {
    color: #900;
    font-weight: bold
}
.nf {
    color: #900;
    font-weight: bold
}
.nn {
    color: #555
}
.nt {
    color: #3f3561
}
.nv {
    color: #342B4F
}
.ow {
    font-weight: bold
}
.w {
    color: #bbb
}
.mf {
    color: #523557
}
.mh {
    color: #523557
}
.mi {
    color: #523557
}
.mo {
    color: #523557
}
.sb {
    color: #DC2126
}
.sc {
    color: #DC2126
}
.sd {
    color: #DC2126
}
.s2 {
    color: #DC2126
}
.se {
    color: #DC2126
}
.sh {
    color: #DC2126
}
.si {
    color: #DC2126
}
.sx {
    color: #DC2126
}
.sr {
    color: #009926
}
.s1 {
    color: #DC2126
}
.ss {
    color: #990073
}
.bp {
    color: #999
}
.vc {
    color: #342B4F
}
.vg {
    color: #342B4F
}
.vi {
    color: #342B4F
}
.il {
    color: #523557
}
.gc {
    color: #999;
    background-color: #EAF2F5
}
.wy-breadcrumbs li {
    display: inline-block
}
.wy-breadcrumbs li.wy-breadcrumbs-aside {
    float: right
}
.wy-breadcrumbs li a {
    display: inline-block;
    padding: 5px
}
.wy-breadcrumbs li a:first-child {
    padding-left: 0
}
.wy-breadcrumbs li code,
.wy-breadcrumbs li .rst-content tt,
.rst-content .wy-breadcrumbs li tt {
    padding: 5px;
    border: none;
    background: none
}
.wy-breadcrumbs li code.literal,
.wy-breadcrumbs li .rst-content tt.literal,
.rst-content .wy-breadcrumbs li tt.literal {
    color: #404040
}
.wy-breadcrumbs-extra {
    margin-bottom: 0;
    color: #b3b3b3;
    font-size: 80%;
    display: inline-block
}
@media screen and (max-width: 480px) {
    .wy-breadcrumbs-extra {
        display: none
    }
    .wy-breadcrumbs li.wy-breadcrumbs-aside {
        display: none
    }
}
@media print {
    .wy-breadcrumbs li.wy-breadcrumbs-aside {
        display: none
    }
}
.wy-affix {
    position: fixed;
    top: 1.618em
}
.wy-menu a:hover {
    text-decoration: none
}
.wy-menu-horiz {
    *zoom: 1
}
.wy-menu-horiz:before,
.wy-menu-horiz:after {
    display: table;
    content: ""
}
.wy-menu-horiz:after {
    clear: both
}
.wy-menu-horiz ul,
.wy-menu-horiz li {
    display: inline-block
}
.wy-menu-horiz li:hover {
    background: rgba(255, 255, 255, 0.1)
}
.wy-menu-horiz li.divide-left {
    border-left: solid 1px #404040
}
.wy-menu-horiz li.divide-right {
    border-right: solid 1px #404040
}
.wy-menu-horiz a {
    height: 32px;
    display: inline-block;
    line-height: 32px;
    padding: 0 16px
}
.wy-menu-vertical {
    width: 300px
}
.wy-menu-vertical header,
.wy-menu-vertical p.caption {
    height: 32px;
    display: inline-block;
    line-height: 32px;
    padding: 0 1.618em;
    margin-bottom: 0;
    display: block;
    font-weight: bold;
    text-transform: uppercase;
    font-size: 80%;
    color: #555;
    white-space: nowrap
}
.wy-menu-vertical ul {
    margin-bottom: 0
}
.wy-menu-vertical li.divide-top {
    border-top: solid 1px #404040
}
.wy-menu-vertical li.divide-bottom {
    border-bottom: solid 1px #404040
}
.wy-menu-vertical li.current {
    background: #e3e3e3
}
.wy-menu-vertical li.current a {
    color: gray;
    border-right: solid 1px #c9c9c9;
    padding: 0.4045em 2.427em
}
.wy-menu-vertical li.current a:hover {
    background: #d6d6d6
}
.wy-menu-vertical li code,
.wy-menu-vertical li .rst-content tt,
.rst-content .wy-menu-vertical li tt {
    border: none;
    background: inherit;
    color: inherit;
    padding-left: 0;
    padding-right: 0
}
.wy-menu-vertical li span.toctree-expand {
    display: block;
    float: left;
    margin-left: -1.2em;
    font-size: 0.8em;
    line-height: 1.6em;
    color: #4d4d4d
}
.wy-menu-vertical li.on a,
.wy-menu-vertical li.current>a {
    color: #404040;
    padding: 0.4045em 1.618em;
    font-weight: bold;
    position: relative;
    background: #fcfcfc;
    border: none;
    border-bottom: solid 1px #c9c9c9;
    border-top: solid 1px #c9c9c9;
    padding-left: 1.618em -4px
}
.wy-menu-vertical li.on a:hover,
.wy-menu-vertical li.current>a:hover {
    background: #fcfcfc
}
.wy-menu-vertical li.on a:hover span.toctree-expand,
.wy-menu-vertical li.current>a:hover span.toctree-expand {
    color: gray
}
.wy-menu-vertical li.on a span.toctree-expand,
.wy-menu-vertical li.current>a span.toctree-expand {
    display: block;
    font-size: 0.8em;
    line-height: 1.6em;
    color: #333
}
.wy-menu-vertical li.toctree-l1.current li.toctree-l2>ul,
.wy-menu-vertical li.toctree-l2.current li.toctree-l3>ul {
    display: none
}
.wy-menu-vertical li.toctree-l1.current li.toctree-l2.current>ul,
.wy-menu-vertical li.toctree-l2.current li.toctree-l3.current>ul {
    display: block
}
.wy-menu-vertical li.toctree-l2.current>a {
    background: #c9c9c9;
    padding: 0.4045em 2.427em
}
.wy-menu-vertical li.toctree-l2.current li.toctree-l3>a {
    display: block;
    background: #c9c9c9;
    padding: 0.4045em 4.045em
}
.wy-menu-vertical li.toctree-l2 a:hover span.toctree-expand {
    color: gray
}
.wy-menu-vertical li.toctree-l2 span.toctree-expand {
    color: #a3a3a3
}
.wy-menu-vertical li.toctree-l3 {
    font-size: 0.9em
}
.wy-menu-vertical li.toctree-l3.current>a {
    background: #bdbdbd;
    padding: 0.4045em 4.045em
}
.wy-menu-vertical li.toctree-l3.current li.toctree-l4>a {
    display: block;
    background: #bdbdbd;
    padding: 0.4045em 5.663em;
    border-top: none;
    border-bottom: none
}
.wy-menu-vertical li.toctree-l3 a:hover span.toctree-expand {
    color: gray
}
.wy-menu-vertical li.toctree-l3 span.toctree-expand {
    color: #969696
}
.wy-menu-vertical li.toctree-l4 {
    font-size: 0.9em
}
.wy-menu-vertical li.current ul {
    display: block
}
.wy-menu-vertical li ul {
    margin-bottom: 0;
    display: none
}
.wy-menu-vertical .local-toc li ul {
    display: block
}
.wy-menu-vertical li ul li a {
    margin-bottom: 0;
    color: #b3b3b3;
    font-weight: normal
}
.wy-menu-vertical a {
    display: inline-block;
    line-height: 18px;
    padding: 0.4045em 1.618em;
    display: block;
    position: relative;
    font-size: 90%;
    color: #b3b3b3
}
.wy-menu-vertical a:hover {
    background-color: #4e4a4a;
    cursor: pointer
}
.wy-menu-vertical a:hover span.toctree-expand {
    color: #b3b3b3
}
.wy-menu-vertical a:active {
    background-color: #B54747;
    cursor: pointer;
    color: #fff
}
.wy-menu-vertical a:active span.toctree-expand {
    color: #fff
}
.wy-side-nav-search {
    display: block;
    width: 300px;
    padding: 0.809em;
    margin-bottom: 0.809em;
    z-index: 200;
    background-color: #B54747;
    text-align: center;
    padding: 0.809em;
    display: block;
    color: #fcfcfc;
    margin-bottom: 0.809em
}
.wy-side-nav-search input[type=text] {
    width: 100%;
    border-radius: 50px;
    padding: 6px 12px;
    border-color: #B54747
}
.wy-side-nav-search img {
    display: block;
    margin: auto auto 0.809em auto;
    height: 45px;
    width: 45px;
    background-color: #B54747;
    padding: 5px;
    border-radius: 100%
}
.wy-side-nav-search>a,
.wy-side-nav-search .wy-dropdown>a {
    color: #fcfcfc;
    font-size: 100%;
    font-weight: bold;
    display: inline-block;
    padding: 4px 6px;
    margin-bottom: 0.809em
}
.wy-side-nav-search>a:hover,
.wy-side-nav-search .wy-dropdown>a:hover {
    background: rgba(255, 255, 255, 0.1)
}
.wy-side-nav-search>a img.logo,
.wy-side-nav-search .wy-dropdown>a img.logo {
    display: block;
    margin: 0 auto;
    height: auto;
    width: auto;
    border-radius: 0;
    max-width: 100%;
    background: transparent
}
.wy-side-nav-search>a.icon img.logo,
.wy-side-nav-search .wy-dropdown>a.icon img.logo {
    margin-top: 0.85em
}
.wy-side-nav-search>div.version {
    margin-top: -0.4045em;
    margin-bottom: 0.809em;
    font-weight: normal;
    color: rgba(255, 255, 255, 0.3)
}
.wy-nav .wy-menu-vertical header {
    color: #B54747
}
.wy-nav .wy-menu-vertical a {
    color: #b3b3b3
}
.wy-nav .wy-menu-vertical a:hover {
    background-color: #B54747;
    color: #fff
}
[data-menu-wrap] {
    -webkit-transition: all 0.2s ease-in;
    -moz-transition: all 0.2s ease-in;
    transition: all 0.2s ease-in;
    position: absolute;
    opacity: 1;
    width: 100%;
    opacity: 0
}
[data-menu-wrap].move-center {
    left: 0;
    right: auto;
    opacity: 1
}
[data-menu-wrap].move-left {
    right: auto;
    left: -100%;
    opacity: 0
}
[data-menu-wrap].move-right {
    right: -100%;
    left: auto;
    opacity: 0
}
.wy-body-for-nav {
    background: left repeat-y #fcfcfc;
    background-image: url(data:image/png;base64,iVBORw0KGgoAAAANSUhEUgAAAAEAAAABCAIAAACQd1PeAAAAGXRFWHRTb2Z0d2FyZQBBZG9iZSBJbWFnZVJlYWR5ccllPAAAAyRpVFh0WE1MOmNvbS5hZG9iZS54bXAAAAAAADw/eHBhY2tldCBiZWdpbj0i77u/IiBpZD0iVzVNME1wQ2VoaUh6cmVTek5UY3prYzlkIj8+IDx4OnhtcG1ldGEgeG1sbnM6eD0iYWRvYmU6bnM6bWV0YS8iIHg6eG1wdGs9IkFkb2JlIFhNUCBDb3JlIDUuMy1jMDExIDY2LjE0NTY2MSwgMjAxMi8wMi8wNi0xNDo1NjoyNyAgICAgICAgIj4gPHJkZjpSREYgeG1sbnM6cmRmPSJodHRwOi8vd3d3LnczLm9yZy8xOTk5LzAyLzIyLXJkZi1zeW50YXgtbnMjIj4gPHJkZjpEZXNjcmlwdGlvbiByZGY6YWJvdXQ9IiIgeG1sbnM6eG1wPSJodHRwOi8vbnMuYWRvYmUuY29tL3hhcC8xLjAvIiB4bWxuczp4bXBNTT0iaHR0cDovL25zLmFkb2JlLmNvbS94YXAvMS4wL21tLyIgeG1sbnM6c3RSZWY9Imh0dHA6Ly9ucy5hZG9iZS5jb20veGFwLzEuMC9zVHlwZS9SZXNvdXJjZVJlZiMiIHhtcDpDcmVhdG9yVG9vbD0iQWRvYmUgUGhvdG9zaG9wIENTNiAoTWFjaW50b3NoKSIgeG1wTU06SW5zdGFuY2VJRD0ieG1wLmlpZDoxOERBMTRGRDBFMUUxMUUzODUwMkJCOThDMEVFNURFMCIgeG1wTU06RG9jdW1lbnRJRD0ieG1wLmRpZDoxOERBMTRGRTBFMUUxMUUzODUwMkJCOThDMEVFNURFMCI+IDx4bXBNTTpEZXJpdmVkRnJvbSBzdFJlZjppbnN0YW5jZUlEPSJ4bXAuaWlkOjE4REExNEZCMEUxRTExRTM4NTAyQkI5OEMwRUU1REUwIiBzdFJlZjpkb2N1bWVudElEPSJ4bXAuZGlkOjE4REExNEZDMEUxRTExRTM4NTAyQkI5OEMwRUU1REUwIi8+IDwvcmRmOkRlc2NyaXB0aW9uPiA8L3JkZjpSREY+IDwveDp4bXBtZXRhPiA8P3hwYWNrZXQgZW5kPSJyIj8+EwrlwAAAAA5JREFUeNpiMDU0BAgwAAE2AJgB9BnaAAAAAElFTkSuQmCC);
    background-size: 300px 1px
}
.wy-grid-for-nav {
    position: absolute;
    width: 100%;
    height: 100%
}
.wy-nav-side {
    top: 0;
    bottom: 0;
    left: 0;
    padding-bottom: 2em;
    width: 300px;
    overflow-x: hidden;
    overflow-y: hidden;
    min-height: 100%;
    background: #343131;
    z-index: 8
}
.wy-nav-side.fixed {
  position: fixed;
  top: 0;
}
.wy-nav-side.relative {
  position: relative;
}
.wy-side-scroll {
    width: 320px;
    position: relative;
    overflow-x: hidden;
    overflow-y: scroll;
    height: 100%
}
.wy-nav-top {
    display: none;
    background: #B54747;
    color: #fff;
    padding: 0.4045em 0.809em;
    position: relative;
    line-height: 50px;
    text-align: left;
    font-size: 100%;
    *zoom: 1
}
.wy-nav-top:before,
.wy-nav-top:after {
    display: table;
    content: ""
}
.wy-nav-top:after {
    clear: both
}
.wy-nav-top a {
    color: #fff;
    font-weight: bold
}
.wy-nav-top img {
    margin-right: 12px;
    height: 45px;
    width: 45px;
    background-color: #B54747;
    padding: 5px;
    border-radius: 100%
}
.wy-nav-top i {
    font-size: 30px;
    float: left;
    cursor: pointer
}
.wy-nav-content-wrap {
    margin-left: 300px;
    background: #fcfcfc;
    min-height: 100%
}
.wy-nav-content {
    padding: 1.618em 3.236em;
    height: 100%;
    max-width: 100%;
    margin: auto
}
.wy-body-mask {
    position: fixed;
    width: 100%;
    height: 100%;
    background: rgba(0, 0, 0, 0.2);
    display: none;
    z-index: 499
}
.wy-body-mask.on {
    display: block
}
footer {
    color: #999
}
footer p {
    margin-bottom: 12px
}
footer span.commit code,
footer span.commit .rst-content tt,
.rst-content footer span.commit tt {
    padding: 0px;
    font-family: Consolas, "Andale Mono WT", "Andale Mono", "Lucida Console", "Lucida Sans Typewriter", "DejaVu Sans Mono", "Bitstream Vera Sans Mono", "Liberation Mono", "Nimbus Mono L", Monaco, "Courier New", Courier, monospace;
    font-size: 1em;
    background: none;
    border: none;
    color: #999
}
.rst-footer-buttons {
    *zoom: 1
}
.rst-footer-buttons:before,
.rst-footer-buttons:after {
    display: table;
    content: ""
}
.rst-footer-buttons:after {
    clear: both
}
#search-results .search li {
    margin-bottom: 24px;
    border-bottom: solid 1px #e1e4e5;
    padding-bottom: 24px
}
#search-results .search li:first-child {
    border-top: solid 1px #e1e4e5;
    padding-top: 24px
}
#search-results .search li a {
    font-size: 120%;
    margin-bottom: 12px;
    display: inline-block
}
#search-results .context {
    color: gray;
    font-size: 90%
}
@media screen and (max-width: 768px) {
    .wy-body-for-nav {
        background: #fcfcfc
    }
    .wy-nav-top {
        display: block
    }
    .wy-nav-side {
        left: -300px
    }
    .wy-nav-side.shift {
        width: 85%;
        left: 0
    }
    .wy-side-scroll {
        width: auto
    }
    .wy-side-nav-search {
        width: auto
    }
    .wy-menu.wy-menu-vertical {
        width: auto
    }
    .wy-nav-content-wrap {
        margin-left: 0
    }
    .wy-nav-content-wrap .wy-nav-content {
        padding: 1.618em
    }
    .wy-nav-content-wrap.shift {
        position: fixed;
        min-width: 100%;
        left: 85%;
        top: 0;
        height: 100%;
        overflow: hidden
    }
}
@media screen and (min-width: 1400px) {
    .wy-nav-content-wrap {
        background: rgba(0, 0, 0, 0.05)
    }
    .wy-nav-content {
        margin: 0;
        background: #fcfcfc
    }
}
@media print {
    .rst-versions,
    footer,
    .wy-nav-side {
        display: none
    }
    .wy-nav-content-wrap {
        margin-left: 0
    }
}
.rst-versions {
    position: fixed;
    bottom: 0;
    left: 0;
    width: 300px;
    color: #fcfcfc;
    background: #1f1d1d;
    border-top: solid 10px #343131;
    z-index: 400
}
.rst-versions a {
    color: #523557;
    text-decoration: none
}
.rst-versions .rst-badge-small {
    display: none
}
.rst-versions .rst-current-version {
    padding: 12px;
    background-color: #272525;
    display: block;
    text-align: right;
    font-size: 90%;
    cursor: pointer;
    color: #9C3430;
    *zoom: 1
}
.rst-versions .rst-current-version:before,
.rst-versions .rst-current-version:after {
    display: table;
    content: ""
}
.rst-versions .rst-current-version:after {
    clear: both
}
.rst-versions .rst-current-version .fa,
.rst-versions .rst-current-version .wy-menu-vertical li span.toctree-expand,
.wy-menu-vertical li .rst-versions .rst-current-version span.toctree-expand,
.rst-versions .rst-current-version .rst-content .admonition-title,
.rst-content .rst-versions .rst-current-version .admonition-title,
.rst-versions .rst-current-version .rst-content h1 .headerlink,
.rst-content h1 .rst-versions .rst-current-version .headerlink,
.rst-versions .rst-current-version .rst-content h2 .headerlink,
.rst-content h2 .rst-versions .rst-current-version .headerlink,
.rst-versions .rst-current-version .rst-content h3 .headerlink,
.rst-content h3 .rst-versions .rst-current-version .headerlink,
.rst-versions .rst-current-version .rst-content h4 .headerlink,
.rst-content h4 .rst-versions .rst-current-version .headerlink,
.rst-versions .rst-current-version .rst-content h5 .headerlink,
.rst-content h5 .rst-versions .rst-current-version .headerlink,
.rst-versions .rst-current-version .rst-content h6 .headerlink,
.rst-content h6 .rst-versions .rst-current-version .headerlink,
.rst-versions .rst-current-version .rst-content dl dt .headerlink,
.rst-content dl dt .rst-versions .rst-current-version .headerlink,
.rst-versions .rst-current-version .rst-content p.caption .headerlink,
.rst-content p.caption .rst-versions .rst-current-version .headerlink,
.rst-versions .rst-current-version .rst-content tt.download span:first-child,
.rst-content tt.download .rst-versions .rst-current-version span:first-child,
.rst-versions .rst-current-version .rst-content code.download span:first-child,
.rst-content code.download .rst-versions .rst-current-version span:first-child,
.rst-versions .rst-current-version .icon {
    color: #fcfcfc
}
.rst-versions .rst-current-version .fa-book,
.rst-versions .rst-current-version .icon-book {
    float: left
}
.rst-versions .rst-current-version .icon-book {
    float: left
}
.rst-versions .rst-current-version.rst-out-of-date {
    background-color: #E74C3C;
    color: #fff
}
.rst-versions .rst-current-version.rst-active-old-version {
    background-color: #F1C40F;
    color: #000
}
.rst-versions.shift-up .rst-other-versions {
    display: block
}
.rst-versions .rst-other-versions {
    font-size: 90%;
    padding: 12px;
    color: gray;
    display: none
}
.rst-versions .rst-other-versions hr {
    display: block;
    height: 1px;
    border: 0;
    margin: 20px 0;
    padding: 0;
    border-top: solid 1px #413d3d
}
.rst-versions .rst-other-versions dd {
    display: inline-block;
    margin: 0
}
.rst-versions .rst-other-versions dd a {
    display: inline-block;
    padding: 6px;
    color: #fcfcfc
}
.rst-versions.rst-badge {
    width: auto;
    bottom: 20px;
    right: 20px;
    left: auto;
    border: none;
    max-width: 300px
}
.rst-versions.rst-badge .icon-book {
    float: none
}
.rst-versions.rst-badge .fa-book,
.rst-versions.rst-badge .icon-book {
    float: none
}
.rst-versions.rst-badge.shift-up .rst-current-version {
    text-align: right
}
.rst-versions.rst-badge.shift-up .rst-current-version .fa-book,
.rst-versions.rst-badge.shift-up .rst-current-version .icon-book {
    float: left
}
.rst-versions.rst-badge.shift-up .rst-current-version .icon-book {
    float: left
}
.rst-versions.rst-badge .rst-current-version {
    width: auto;
    height: 30px;
    line-height: 30px;
    padding: 0 6px;
    display: block;
    text-align: center
}
@media screen and (max-width: 768px) {
    .rst-versions {
        width: 85%;
        display: none
    }
    .rst-versions.shift {
        display: block
    }
    img {
        width: 100%;
        height: auto
    }
}
.rst-content img {
    max-width: 100%;
    height: auto !important
}
.rst-content div.figure {
    margin-bottom: 24px
}
.rst-content div.figure p.caption {
    font-style: italic
}
.rst-content div.figure.align-center {
    text-align: center
}
.rst-content .section>img,
.rst-content .section>a>img,
.rst-content .section .container > img {
    margin-bottom: 24px
}
.rst-content blockquote {
    margin-left: 24px;
    line-height: 24px;
    margin-bottom: 24px
}
.rst-content .note .last,
.rst-content .attention .last,
.rst-content .caution .last,
.rst-content .danger .last,
.rst-content .error .last,
.rst-content .hint .last,
.rst-content .important .last,
.rst-content .tip .last,
.rst-content .warning .last,
.rst-content .seealso .last,
.rst-content .admonition-todo .last {
    margin-bottom: 0
}
.rst-content .admonition-title:before {
    margin-right: 4px
}
.rst-content .admonition table {
    border-color: rgba(0, 0, 0, 0.1)
}
.rst-content .admonition table td,
.rst-content .admonition table th {
    background: transparent !important;
    border-color: rgba(0, 0, 0, 0.1) !important
}
.rst-content .section ol.loweralpha,
.rst-content .section ol.loweralpha li {
    list-style: lower-alpha
}
.rst-content .section ol.upperalpha,
.rst-content .section ol.upperalpha li {
    list-style: upper-alpha
}
.rst-content .section ol p,
.rst-content .section ul p {
    margin-bottom: 12px
}
.rst-content .line-block {
    margin-left: 24px
}
.rst-content .topic-title {
    font-weight: bold;
    margin-bottom: 12px
}
.rst-content .toc-backref {
    color: #404040
}
.rst-content .align-right {
    float: right;
    margin: 0px 0px 24px 24px
}
.rst-content .align-left {
    float: left;
    margin: 0px 24px 24px 0px
}
.rst-content .align-center {
    margin: auto;
    display: block
}
.rst-content h1 .headerlink,
.rst-content h2 .headerlink,
.rst-content .toctree-wrapper p.caption .headerlink,
.rst-content h3 .headerlink,
.rst-content h4 .headerlink,
.rst-content h5 .headerlink,
.rst-content h6 .headerlink,
.rst-content dl dt .headerlink,
.rst-content p.caption .headerlink {
    display: none;
    visibility: hidden;
    font-size: 14px
}
.rst-content h1 .headerlink:after,
.rst-content h2 .headerlink:after,
.rst-content .toctree-wrapper p.caption .headerlink:after,
.rst-content h3 .headerlink:after,
.rst-content h4 .headerlink:after,
.rst-content h5 .headerlink:after,
.rst-content h6 .headerlink:after,
.rst-content dl dt .headerlink:after,
.rst-content p.caption .headerlink:after {
    visibility: visible;
    content: "";
    font-family: FontAwesome;
    display: inline-block
}
.rst-content h1:hover .headerlink,
.rst-content h2:hover .headerlink,
.rst-content .toctree-wrapper p.caption:hover .headerlink,
.rst-content h3:hover .headerlink,
.rst-content h4:hover .headerlink,
.rst-content h5:hover .headerlink,
.rst-content h6:hover .headerlink,
.rst-content dl dt:hover .headerlink,
.rst-content p.caption:hover .headerlink {
    display: inline-block
}
.rst-content .sidebar {
    float: right;
    width: 40%;
    display: block;
    margin: 0 0 24px 24px;
    padding: 24px;
    background: #f3f6f6;
    border: solid 1px #e1e4e5
}
.rst-content .sidebar p,
.rst-content .sidebar ul,
.rst-content .sidebar dl {
    font-size: 90%
}
.rst-content .sidebar .last {
    margin-bottom: 0
}
.rst-content .sidebar .sidebar-title {
    display: block;
    font-weight: bold;
    background: #e1e4e5;
    padding: 6px 12px;
    margin: -24px;
    margin-bottom: 24px;
    font-size: 100%
}
.rst-content .highlighted {
    background: #F1C40F;
    display: inline-block;
    font-weight: bold;
    padding: 0 6px
}
.rst-content .footnote-reference,
.rst-content .citation-reference {
    vertical-align: super;
    font-size: 90%
}
.rst-content table.docutils.citation,
.rst-content table.docutils.footnote {
    background: none;
    border: none;
    color: #999
}
.rst-content table.docutils.citation td,
.rst-content table.docutils.citation tr,
.rst-content table.docutils.footnote td,
.rst-content table.docutils.footnote tr {
    border: none;
    background-color: transparent !important;
    white-space: normal
}
.rst-content table.docutils.citation td.label,
.rst-content table.docutils.footnote td.label {
    padding-left: 0;
    padding-right: 0;
    vertical-align: top
}
.rst-content table.docutils.citation tt,
.rst-content table.docutils.citation code,
.rst-content table.docutils.footnote tt,
.rst-content table.docutils.footnote code {
    color: #555
}
.rst-content table.field-list {
    border: none
}
.rst-content table.field-list td {
    border: none;
    padding-top: 5px
}
.rst-content table.field-list td>strong {
    display: inline-block;
    margin-top: 3px
}
.rst-content table.field-list .field-name {
    padding-right: 10px;
    text-align: left;
    white-space: nowrap
}
.rst-content table.field-list .field-body {
    text-align: left;
    padding-left: 0
}
.rst-content tt,
.rst-content tt,
.rst-content code {
    color: #3f3561;
}
.rst-content tt big,
.rst-content tt em,
.rst-content tt big,
.rst-content code big,
.rst-content tt em,
.rst-content code em {
    font-size: 100% !important;
    line-height: normal
}
.rst-content tt.literal,
.rst-content tt.literal,
.rst-content code.literal {
    color: #3f3561
}
.rst-content tt.xref,
a .rst-content tt,
.rst-content tt.xref,
.rst-content code.xref,
a .rst-content tt,
a .rst-content code {
    font-weight: bold;
    color: #B54747;
}
.rst-content a tt,
.rst-content a tt,
.rst-content a code {
    color: #B54747
}
.rst-content dl {
    margin-bottom: 24px
}
.rst-content dl dt {
    font-weight: bold
}
.rst-content dl p,
.rst-content dl table,
.rst-content dl ul,
.rst-content dl ol {
    margin-bottom: 12px !important
}
.rst-content dl dd {
    margin: 0 0 12px 24px;
    padding: 3px 0px 0px 0px
}
.rst-content dl:not(.docutils) {
    margin-bottom: 24px
}
.rst-content dl:not(.docutils) dt {
    display: inline-block;
    margin: 6px 0;
    font-size: 90%;
    line-height: normal;
    background: #f3f4f7;
    color: #B54747;
    border-top: solid 3px #B54747;
    padding: 6px;
    position: relative
}
.rst-content dl:not(.docutils) dt:before {
    color: #B54747
}
.rst-content dl:not(.docutils) dt .headerlink {
    color: #404040;
    font-size: 100% !important
}
.rst-content dl:not(.docutils) dl dt {
    margin-bottom: 6px;
    border: none;
    border-left: solid 3px #ccc;
    background: #f0f0f0;
    color: #555
}
.rst-content dl:not(.docutils) dl dt .headerlink {
    color: #404040;
    font-size: 100% !important
}
.rst-content dl:not(.docutils) dt:first-child {
    margin-top: 0
}
.rst-content dl:not(.docutils) tt,
.rst-content dl:not(.docutils) tt,
.rst-content dl:not(.docutils) code {
    font-weight: bold
}
.rst-content dl:not(.docutils) tt.descname,
.rst-content dl:not(.docutils) tt.descclassname,
.rst-content dl:not(.docutils) tt.descname,
.rst-content dl:not(.docutils) code.descname,
.rst-content dl:not(.docutils) tt.descclassname,
.rst-content dl:not(.docutils) code.descclassname {
    background-color: transparent;
    border: none;
    padding: 0;
    font-size: 100% !important
}
.rst-content dl:not(.docutils) tt.descname,
.rst-content dl:not(.docutils) tt.descname,
.rst-content dl:not(.docutils) code.descname {
    font-weight: bold
}
.rst-content dl:not(.docutils) .optional {
    display: inline-block;
    padding: 0 4px;
    color: #000;
    font-weight: bold
}
.rst-content dl:not(.docutils) .property {
    display: inline-block;
    padding-right: 8px
}
.rst-content .viewcode-link,
.rst-content .viewcode-back {
    display: inline-block;
    color: #B54747;
    font-size: 80%;
    padding-left: 24px
}
.rst-content .viewcode-back {
    display: block;
    float: right
}
.rst-content p.rubric {
    margin-bottom: 12px;
    font-weight: bold
}
.rst-content tt.download,
.rst-content code.download {
    background: inherit;
    padding: inherit;
    font-family: inherit;
    font-size: inherit;
    color: inherit;
    border: inherit;
    white-space: inherit
}
.rst-content tt.download span:first-child:before,
.rst-content code.download span:first-child:before {
    margin-right: 4px
}
@media screen and (max-width: 480px) {
    .rst-content .sidebar {
        width: 100%
    }
}

.math {
    text-align: center
}

@font-face {
    font-family: "Inconsolata";
    font-style: normal;
    font-weight: 400;
    src: local("Inconsolata"), local("Inconsolata-Regular"), url(../fonts/Inconsolata-Regular.ttf) format("truetype")
}
@font-face {
    font-family: "Inconsolata";
    font-style: normal;
    font-weight: 700;
    src: local("Inconsolata Bold"), local("Inconsolata-Bold"), url(../fonts/Inconsolata-Bold.ttf) format("truetype")
}
/*# sourceMappingURL=theme.css.map */

div.viewcode-block:target {
    background-color: #f3f4f9;
    border-top: 1px solid #B54747;
    border-bottom: 1px solid #B54747;
    margin: 0px -12px;
    padding: 0px 12px;
}
