# Supplementary material for: Optimization design of railway logistics center layout based on mobile cloud edge computing
Source: PeerJ Comput Sci. 2023 Apr 20;9:e1298. doi: 10.7717/peerj-cs.1298 (PMC10280669; doi:10.7717/peerj-cs.1298)
Supplement: Supplemental Information 1 [file peerj-cs-09-1298-s001.zip › code/docs/theme/envisedge/static/js/tether.min.js]

!function(t,e){"function"==typeof define&&define.amd?define([],e):"object"==typeof exports?module.exports=e():t.Tether=e()}(this,function(){"use strict";function t(t,e){if(!(t instanceof e))throw new TypeError("Cannot call a class as a function")}function e(t){var o=t.getBoundingClientRect(),i={};for(var n in o)i[n]=o[n];if(t.ownerDocument!==document){var r=t.ownerDocument.defaultView.frameElement;if(r){var s=e(r);i.top+=s.top,i.bottom+=s.top,i.left+=s.left,i.right+=s.left}}return i}function o(t){var e=getComputedStyle(t)||{},o=e.position,i=[];if("fixed"===o)return[t];for(var n=t;(n=n.parentNode)&&n&&1===n.nodeType;){var r=void 0;try{r=getComputedStyle(n)}catch(s){}if("undefined"==typeof r||null===r)return i.push(n),i;var a=r,f=a.overflow,l=a.overflowX,h=a.overflowY;/(auto|scroll|overlay)/.test(f+h+l)&&("absolute"!==o||["relative","absolute","fixed"].indexOf(r.position)>=0)&&i.push(n)}return i.push(t.ownerDocument.body),t.ownerDocument!==document&&i.push(t.ownerDocument.defaultView),i}function i(){O&&document.body.removeChild(O),O=null}function n(t){var o=void 0;t===document?(o=document,t=document.documentElement):o=t.ownerDocument;var i=o.documentElement,n=e(t),r=A();return n.top-=r.top,n.left-=r.left,"undefined"==typeof n.width&&(n.width=document.body.scrollWidth-n.left-n.right),"undefined"==typeof n.height&&(n.height=document.body.scrollHeight-n.top-n.bottom),n.top=n.top-i.clientTop,n.left=n.left-i.clientLeft,n.right=o.body.clientWidth-n.width-n.left,n.bottom=o.body.clientHeight-n.height-n.top,n}function r(t){return t.offsetParent||document.documentElement}function s(){if(T)return T;var t=document.createElement("div");t.style.width="100%",t.style.height="200px";var e=document.createElement("div");a(e.style,{position:"absolute",top:0,left:0,pointerEvents:"none",visibility:"hidden",width:"200px",height:"150px",overflow:"hidden"}),e.appendChild(t),document.body.appendChild(e);var o=t.offsetWidth;e.style.overflow="scroll";var i=t.offsetWidth;o===i&&(i=e.clientWidth),document.body.removeChild(e);var n=o-i;return T={width:n,height:n}}function a(){var t=arguments.length<=0||void 0===arguments[0]?{}:arguments[0],e=[];return Array.prototype.push.apply(e,arguments),e.slice(1).forEach(function(e){if(e)for(var o in e)({}).hasOwnProperty.call(e,o)&&(t[o]=e[o])}),t}function f(t,e){if("undefined"!=typeof t.classList)e.split(" ").forEach(function(e){e.trim()&&t.classList.remove(e)});else{var o=new RegExp("(^| )"+e.split(" ").join("|")+"( |$)","gi"),i=d(t).replace(o," ");p(t,i)}}function l(t,e){if("undefined"!=typeof t.classList)e.split(" ").forEach(function(e){e.trim()&&t.classList.add(e)});else{f(t,e);var o=d(t)+(" "+e);p(t,o)}}function h(t,e){if("undefined"!=typeof t.classList)return t.classList.contains(e);var o=d(t);return new RegExp("(^| )"+e+"( |$)","gi").test(o)}function d(t){return t.className instanceof t.ownerDocument.defaultView.SVGAnimatedString?t.className.baseVal:t.className}function p(t,e){t.setAttribute("class",e)}function u(t,e,o){o.forEach(function(o){e.indexOf(o)===-1&&h(t,o)&&f(t,o)}),e.forEach(function(e){h(t,e)||l(t,e)})}function t(t,e){if(!(t instanceof e))throw new TypeError("Cannot call a class as a function")}function c(t,e){if("function"!=typeof e&&null!==e)throw new TypeError("Super expression must either be null or a function, not "+typeof e);t.prototype=Object.create(e&&e.prototype,{constructor:{value:t,enumerable:!1,writable:!0,configurable:!0}}),e&&(Object.setPrototypeOf?Object.setPrototypeOf(t,e):t.__proto__=e)}function g(t,e){var o=arguments.length<=2||void 0===arguments[2]?1:arguments[2];return t+o>=e&&e>=t-o}function m(){return"object"==typeof performance&&"function"==typeof performance.now?performance.now():+new Date}function v(){for(var t={top:0,left:0},e=arguments.length,o=Array(e),i=0;i<e;i++)o[i]=arguments[i];return o.forEach(function(e){var o=e.top,i=e.left;"string"==typeof o&&(o=parseFloat(o,10)),"string"==typeof i&&(i=parseFloat(i,10)),t.top+=o,t.left+=i}),t}function y(t,e){return"string"==typeof t.left&&t.left.indexOf("%")!==-1&&(t.left=parseFloat(t.left,10)/100*e.width),"string"==typeof t.top&&t.top.indexOf("%")!==-1&&(t.top=parseFloat(t.top,10)/100*e.height),t}function b(t,e){return"scrollParent"===e?e=t.scrollParents[0]:"window"===e&&(e=[pageXOffset,pageYOffset,innerWidth+pageXOffset,innerHeight+pageYOffset]),e===document&&(e=e.documentElement),"undefined"!=typeof e.nodeType&&!function(){var t=e,o=n(e),i=o,r=getComputedStyle(e);if(e=[i.left,i.top,o.width+i.left,o.height+i.top],t.ownerDocument!==document){var s=t.ownerDocument.defaultView;e[0]+=s.pageXOffset,e[1]+=s.pageYOffset,e[2]+=s.pageXOffset,e[3]+=s.pageYOffset}I.forEach(function(t,o){t=t[0].toUpperCase()+t.substr(1),"Top"===t||"Left"===t?e[o]+=parseFloat(r["border"+t+"Width"]):e[o]-=parseFloat(r["border"+t+"Width"])})}(),e}var w=function(){function t(t,e){for(var o=0;o<e.length;o++){var i=e[o];i.enumerable=i.enumerable||!1,i.configurable=!0,"value"in i&&(i.writable=!0),Object.defineProperty(t,i.key,i)}}return function(e,o,i){return o&&t(e.prototype,o),i&&t(e,i),e}}(),C=void 0;"undefined"==typeof C&&(C={modules:[]});var O=null,E=function(){var t=0;return function(){return++t}}(),x={},A=function(){var t=O;t&&document.body.contains(t)||(t=document.createElement("div"),t.setAttribute("data-tether-id",E()),a(t.style,{top:0,left:0,position:"absolute"}),document.body.appendChild(t),O=t);var o=t.getAttribute("data-tether-id");return"undefined"==typeof x[o]&&(x[o]=e(t),P(function(){delete x[o]})),x[o]},T=null,S=[],P=function(t){S.push(t)},M=function(){for(var t=void 0;t=S.pop();)t()},W=function(){function e(){t(this,e)}return w(e,[{key:"on",value:function(t,e,o){var i=!(arguments.length<=3||void 0===arguments[3])&&arguments[3];"undefined"==typeof this.bindings&&(this.bindings={}),"undefined"==typeof this.bindings[t]&&(this.bindings[t]=[]),this.bindings[t].push({handler:e,ctx:o,once:i})}},{key:"once",value:function(t,e,o){this.on(t,e,o,!0)}},{key:"off",value:function(t,e){if("undefined"!=typeof this.bindings&&"undefined"!=typeof this.bindings[t])if("undefined"==typeof e)delete this.bindings[t];else for(var o=0;o<this.bindings[t].length;)this.bindings[t][o].handler===e?this.bindings[t].splice(o,1):++o}},{key:"trigger",value:function(t){if("undefined"!=typeof this.bindings&&this.bindings[t]){for(var e=0,o=arguments.length,i=Array(o>1?o-1:0),n=1;n<o;n++)i[n-1]=arguments[n];for(;e<this.bindings[t].length;){var r=this.bindings[t][e],s=r.handler,a=r.ctx,f=r.once,l=a;"undefined"==typeof l&&(l=this),s.apply(l,i),f?this.bindings[t].splice(e,1):++e}}}}]),e}();C.Utils={getActualBoundingClientRect:e,getScrollParents:o,getBounds:n,getOffsetParent:r,extend:a,addClass:l,removeClass:f,hasClass:h,updateClasses:u,defer:P,flush:M,uniqueId:E,Evented:W,getScrollBarSize:s,removeUtilElements:i};var k=function(){function t(t,e){var o=[],i=!0,n=!1,r=void 0;try{for(var s,a=t[Symbol.iterator]();!(i=(s=a.next()).done)&&(o.push(s.value),!e||o.length!==e);i=!0);}catch(f){n=!0,r=f}finally{try{!i&&a["return"]&&a["return"]()}finally{if(n)throw r}}return o}return function(e,o){if(Array.isArray(e))return e;if(Symbol.iterator in Object(e))return t(e,o);throw new TypeError("Invalid attempt to destructure non-iterable instance")}}(),w=function(){function t(t,e){for(var o=0;o<e.length;o++){var i=e[o];i.enumerable=i.enumerable||!1,i.configurable=!0,"value"in i&&(i.writable=!0),Object.defineProperty(t,i.key,i)}}return function(e,o,i){return o&&t(e.prototype,o),i&&t(e,i),e}}(),_=function(t,e,o){for(var i=!0;i;){var n=t,r=e,s=o;i=!1,null===n&&(n=Function.prototype);var a=Object.getOwnPropertyDescriptor(n,r);if(void 0!==a){if("value"in a)return a.value;var f=a.get;if(void 0===f)return;return f.call(s)}var l=Object.getPrototypeOf(n);if(null===l)return;t=l,e=r,o=s,i=!0,a=l=void 0}};if("undefined"==typeof C)throw new Error("You must include the utils.js file before tether.js");var B=C.Utils,o=B.getScrollParents,n=B.getBounds,r=B.getOffsetParent,a=B.extend,l=B.addClass,f=B.removeClass,u=B.updateClasses,P=B.defer,M=B.flush,s=B.getScrollBarSize,i=B.removeUtilElements,j=function(){if("undefined"==typeof document)return"";for(var t=document.createElement("div"),e=["transform","WebkitTransform","OTransform","MozTransform","msTransform"],o=0;o<e.length;++o){var i=e[o];if(void 0!==t.style[i])return i}}(),z=[],Y=function(){z.forEach(function(t){t.position(!1)}),M()};!function(){var t=null,e=null,o=null,i=function n(){return"undefined"!=typeof e&&e>16?(e=Math.min(e-16,250),void(o=setTimeout(n,250))):void("undefined"!=typeof t&&m()-t<10||(null!=o&&(clearTimeout(o),o=null),t=m(),Y(),e=m()-t))};"undefined"!=typeof window&&"undefined"!=typeof window.addEventListener&&["resize","scroll","touchmove"].forEach(function(t){window.addEventListener(t,i)})}();var L={center:"center",left:"right",right:"left"},D={middle:"middle",top:"bottom",bottom:"top"},X={top:0,left:0,middle:"50%",center:"50%",bottom:"100%",right:"100%"},F=function(t,e){var o=t.left,i=t.top;return"auto"===o&&(o=L[e.left]),"auto"===i&&(i=D[e.top]),{left:o,top:i}},H=function(t){var e=t.left,o=t.top;return"undefined"!=typeof X[t.left]&&(e=X[t.left]),"undefined"!=typeof X[t.top]&&(o=X[t.top]),{left:e,top:o}},N=function(t){var e=t.split(" "),o=k(e,2),i=o[0],n=o[1];return{top:i,left:n}},U=N,V=function(e){function h(e){var o=this;t(this,h),_(Object.getPrototypeOf(h.prototype),"constructor",this).call(this),this.position=this.position.bind(this),z.push(this),this.history=[],this.setOptions(e,!1),C.modules.forEach(function(t){"undefined"!=typeof t.initialize&&t.initialize.call(o)}),this.position()}return c(h,e),w(h,[{key:"getClass",value:function(){var t=arguments.length<=0||void 0===arguments[0]?"":arguments[0],e=this.options.classes;return"undefined"!=typeof e&&e[t]?this.options.classes[t]:this.options.classPrefix?this.options.classPrefix+"-"+t:t}},{key:"setOptions",value:function(t){var e=this,i=arguments.length<=1||void 0===arguments[1]||arguments[1],n={offset:"0 0",targetOffset:"0 0",targetAttachment:"auto auto",classPrefix:"tether"};this.options=a(n,t);var r=this.options,s=r.element,f=r.target,h=r.targetModifier;if(this.element=s,this.target=f,this.targetModifier=h,"viewport"===this.target?(this.target=document.body,this.targetModifier="visible"):"scroll-handle"===this.target&&(this.target=document.body,this.targetModifier="scroll-handle"),["element","target"].forEach(function(t){if("undefined"==typeof e[t])throw new Error("Tether Error: Both element and target must be defined");"undefined"!=typeof e[t].jquery?e[t]=e[t][0]:"string"==typeof e[t]&&(e[t]=document.querySelector(e[t]))}),l(this.element,this.getClass("element")),this.options.addTargetClasses!==!1&&l(this.target,this.getClass("target")),!this.options.attachment)throw new Error("Tether Error: You must provide an attachment");this.targetAttachment=U(this.options.targetAttachment),this.attachment=U(this.options.attachment),this.offset=N(this.options.offset),this.targetOffset=N(this.options.targetOffset),"undefined"!=typeof this.scrollParents&&this.disable(),"scroll-handle"===this.targetModifier?this.scrollParents=[this.target]:this.scrollParents=o(this.target),this.options.enabled!==!1&&this.enable(i)}},{key:"getTargetBounds",value:function(){if("undefined"==typeof this.targetModifier)return n(this.target);if("visible"===this.targetModifier){if(this.target===document.body)return{top:pageYOffset,left:pageXOffset,height:innerHeight,width:innerWidth};var t=n(this.target),e={height:t.height,width:t.width,top:t.top,left:t.left};return e.height=Math.min(e.height,t.height-(pageYOffset-t.top)),e.height=Math.min(e.height,t.height-(t.top+t.height-(pageYOffset+innerHeight))),e.height=Math.min(innerHeight,e.height),e.height-=2,e.width=Math.min(e.width,t.width-(pageXOffset-t.left)),e.width=Math.min(e.width,t.width-(t.left+t.width-(pageXOffset+innerWidth))),e.width=Math.min(innerWidth,e.width),e.width-=2,e.top<pageYOffset&&(e.top=pageYOffset),e.left<pageXOffset&&(e.left=pageXOffset),e}if("scroll-handle"===this.targetModifier){var t=void 0,o=this.target;o===document.body?(o=document.documentElement,t={left:pageXOffset,top:pageYOffset,height:innerHeight,width:innerWidth}):t=n(o);var i=getComputedStyle(o),r=o.scrollWidth>o.clientWidth||[i.overflow,i.overflowX].indexOf("scroll")>=0||this.target!==document.body,s=0;r&&(s=15);var a=t.height-parseFloat(i.borderTopWidth)-parseFloat(i.borderBottomWidth)-s,e={width:15,height:.975*a*(a/o.scrollHeight),left:t.left+t.width-parseFloat(i.borderLeftWidth)-15},f=0;a<408&&this.target===document.body&&(f=-11e-5*Math.pow(a,2)-.00727*a+22.58),this.target!==document.body&&(e.height=Math.max(e.height,24));var l=this.target.scrollTop/(o.scrollHeight-a);return e.top=l*(a-e.height-f)+t.top+parseFloat(i.borderTopWidth),this.target===document.body&&(e.height=Math.max(e.height,24)),e}}},{key:"clearCache",value:function(){this._cache={}}},{key:"cache",value:function(t,e){return"undefined"==typeof this._cache&&(this._cache={}),"undefined"==typeof this._cache[t]&&(this._cache[t]=e.call(this)),this._cache[t]}},{key:"enable",value:function(){var t=this,e=arguments.length<=0||void 0===arguments[0]||arguments[0];this.options.addTargetClasses!==!1&&l(this.target,this.getClass("enabled")),l(this.element,this.getClass("enabled")),this.enabled=!0,this.scrollParents.forEach(function(e){e!==t.target.ownerDocument&&e.addEventListener("scroll",t.position)}),e&&this.position()}},{key:"disable",value:function(){var t=this;f(this.target,this.getClass("enabled")),f(this.element,this.getClass("enabled")),this.enabled=!1,"undefined"!=typeof this.scrollParents&&this.scrollParents.forEach(function(e){e.removeEventListener("scroll",t.position)})}},{key:"destroy",value:function(){var t=this;this.disable(),z.forEach(function(e,o){e===t&&z.splice(o,1)}),0===z.length&&i()}},{key:"updateAttachClasses",value:function(t,e){var o=this;t=t||this.attachment,e=e||this.targetAttachment;var i=["left","top","bottom","right","middle","center"];"undefined"!=typeof this._addAttachClasses&&this._addAttachClasses.length&&this._addAttachClasses.splice(0,this._addAttachClasses.length),"undefined"==typeof this._addAttachClasses&&(this._addAttachClasses=[]);var n=this._addAttachClasses;t.top&&n.push(this.getClass("element-attached")+"-"+t.top),t.left&&n.push(this.getClass("element-attached")+"-"+t.left),e.top&&n.push(this.getClass("target-attached")+"-"+e.top),e.left&&n.push(this.getClass("target-attached")+"-"+e.left);var r=[];i.forEach(function(t){r.push(o.getClass("element-attached")+"-"+t),r.push(o.getClass("target-attached")+"-"+t)}),P(function(){"undefined"!=typeof o._addAttachClasses&&(u(o.element,o._addAttachClasses,r),o.options.addTargetClasses!==!1&&u(o.target,o._addAttachClasses,r),delete o._addAttachClasses)})}},{key:"position",value:function(){var t=this,e=arguments.length<=0||void 0===arguments[0]||arguments[0];if(this.enabled){this.clearCache();var o=F(this.targetAttachment,this.attachment);this.updateAttachClasses(this.attachment,o);var i=this.cache("element-bounds",function(){return n(t.element)}),a=i.width,f=i.height;if(0===a&&0===f&&"undefined"!=typeof this.lastSize){var l=this.lastSize;a=l.width,f=l.height}else this.lastSize={width:a,height:f};var h=this.cache("target-bounds",function(){return t.getTargetBounds()}),d=h,p=y(H(this.attachment),{width:a,height:f}),u=y(H(o),d),c=y(this.offset,{width:a,height:f}),g=y(this.targetOffset,d);p=v(p,c),u=v(u,g);for(var m=h.left+u.left-p.left,b=h.top+u.top-p.top,w=0;w<C.modules.length;++w){var O=C.modules[w],E=O.position.call(this,{left:m,top:b,targetAttachment:o,targetPos:h,elementPos:i,offset:p,targetOffset:u,manualOffset:c,manualTargetOffset:g,scrollbarSize:S,attachment:this.attachment});if(E===!1)return!1;"undefined"!=typeof E&&"object"==typeof E&&(b=E.top,m=E.left)}var x={page:{top:b,left:m},viewport:{top:b-pageYOffset,bottom:pageYOffset-b-f+innerHeight,left:m-pageXOffset,right:pageXOffset-m-a+innerWidth}},A=this.target.ownerDocument,T=A.defaultView,S=void 0;return T.innerHeight>A.documentElement.clientHeight&&(S=this.cache("scrollbar-size",s),x.viewport.bottom-=S.height),T.innerWidth>A.documentElement.clientWidth&&(S=this.cache("scrollbar-size",s),x.viewport.right-=S.width),["","static"].indexOf(A.body.style.position)!==-1&&["","static"].indexOf(A.body.parentElement.style.position)!==-1||(x.page.bottom=A.body.scrollHeight-b-f,x.page.right=A.body.scrollWidth-m-a),"undefined"!=typeof this.options.optimizations&&this.options.optimizations.moveElement!==!1&&"undefined"==typeof this.targetModifier&&!function(){var e=t.cache("target-offsetparent",function(){return r(t.target)}),o=t.cache("target-offsetparent-bounds",function(){return n(e)}),i=getComputedStyle(e),s=o,a={};if(["Top","Left","Bottom","Right"].forEach(function(t){a[t.toLowerCase()]=parseFloat(i["border"+t+"Width"])}),o.right=A.body.scrollWidth-o.left-s.width+a.right,o.bottom=A.body.scrollHeight-o.top-s.height+a.bottom,x.page.top>=o.top+a.top&&x.page.bottom>=o.bottom&&x.page.left>=o.left+a.left&&x.page.right>=o.right){var f=e.scrollTop,l=e.scrollLeft;x.offset={top:x.page.top-o.top+f-a.top,left:x.page.left-o.left+l-a.left}}}(),this.move(x),this.history.unshift(x),this.history.length>3&&this.history.pop(),e&&M(),!0}}},{key:"move",value:function(t){var e=this;if("undefined"!=typeof this.element.parentNode){var o={};for(var i in t){o[i]={};for(var n in t[i]){for(var s=!1,f=0;f<this.history.length;++f){var l=this.history[f];if("undefined"!=typeof l[i]&&!g(l[i][n],t[i][n])){s=!0;break}}s||(o[i][n]=!0)}}var h={top:"",left:"",right:"",bottom:""},d=function(t,o){var i="undefined"!=typeof e.options.optimizations,n=i?e.options.optimizations.gpu:null;if(n!==!1){var r=void 0,s=void 0;if(t.top?(h.top=0,r=o.top):(h.bottom=0,r=-o.bottom),t.left?(h.left=0,s=o.left):(h.right=0,s=-o.right),window.matchMedia){var a=window.matchMedia("only screen and (min-resolution: 1.3dppx)").matches||window.matchMedia("only screen and (-webkit-min-device-pixel-ratio: 1.3)").matches;a||(s=Math.round(s),r=Math.round(r))}h[j]="translateX("+s+"px) translateY("+r+"px)","msTransform"!==j&&(h[j]+=" translateZ(0)")}else t.top?h.top=o.top+"px":h.bottom=o.bottom+"px",t.left?h.left=o.left+"px":h.right=o.right+"px"},p=!1;if((o.page.top||o.page.bottom)&&(o.page.left||o.page.right)?(h.position="absolute",d(o.page,t.page)):(o.viewport.top||o.viewport.bottom)&&(o.viewport.left||o.viewport.right)?(h.position="fixed",d(o.viewport,t.viewport)):"undefined"!=typeof o.offset&&o.offset.top&&o.offset.left?!function(){h.position="absolute";var i=e.cache("target-offsetparent",function(){return r(e.target)});r(e.element)!==i&&P(function(){e.element.parentNode.removeChild(e.element),i.appendChild(e.element)}),d(o.offset,t.offset),p=!0}():(h.position="absolute",d({top:!0,left:!0},t.page)),!p)if(this.options.bodyElement)this.element.parentNode!==this.options.bodyElement&&this.options.bodyElement.appendChild(this.element);else{for(var u=!0,c=this.element.parentNode;c&&1===c.nodeType&&"BODY"!==c.tagName;){if("static"!==getComputedStyle(c).position){u=!1;break}c=c.parentNode}u||(this.element.parentNode.removeChild(this.element),this.element.ownerDocument.body.appendChild(this.element))}var m={},v=!1;for(var n in h){var y=h[n],b=this.element.style[n];b!==y&&(v=!0,m[n]=y)}v&&P(function(){a(e.element.style,m),e.trigger("repositioned")})}}}]),h}(W);V.modules=[],C.position=Y;var R=a(V,C),k=function(){function t(t,e){var o=[],i=!0,n=!1,r=void 0;try{for(var s,a=t[Symbol.iterator]();!(i=(s=a.next()).done)&&(o.push(s.value),!e||o.length!==e);i=!0);}catch(f){n=!0,r=f}finally{try{!i&&a["return"]&&a["return"]()}finally{if(n)throw r}}return o}return function(e,o){if(Array.isArray(e))return e;if(Symbol.iterator in Object(e))return t(e,o);throw new TypeError("Invalid attempt to destructure non-iterable instance")}}(),B=C.Utils,n=B.getBounds,a=B.extend,u=B.updateClasses,P=B.defer,I=["left","top","right","bottom"];C.modules.push({position:function(t){var e=this,o=t.top,i=t.left,r=t.targetAttachment;if(!this.options.constraints)return!0;var s=this.cache("element-bounds",function(){return n(e.element)}),f=s.height,l=s.width;if(0===l&&0===f&&"undefined"!=typeof this.lastSize){var h=this.lastSize;l=h.width,f=h.height}var d=this.cache("target-bounds",function(){return e.getTargetBounds()}),p=d.height,c=d.width,g=[this.getClass("pinned"),this.getClass("out-of-bounds")];this.options.constraints.forEach(function(t){var e=t.outOfBoundsClass,o=t.pinnedClass;e&&g.push(e),o&&g.push(o)}),g.forEach(function(t){["left","top","right","bottom"].forEach(function(e){g.push(t+"-"+e)})});var m=[],v=a({},r),y=a({},this.attachment);return this.options.constraints.forEach(function(t){var n=t.to,s=t.attachment,a=t.pin;"undefined"==typeof s&&(s="");var h=void 0,d=void 0;if(s.indexOf(" ")>=0){var u=s.split(" "),g=k(u,2);d=g[0],h=g[1]}else h=d=s;var w=b(e,n);"target"!==d&&"both"!==d||(o<w[1]&&"top"===v.top&&(o+=p,v.top="bottom"),o+f>w[3]&&"bottom"===v.top&&(o-=p,v.top="top")),"together"===d&&("top"===v.top&&("bottom"===y.top&&o<w[1]?(o+=p,v.top="bottom",o+=f,y.top="top"):"top"===y.top&&o+f>w[3]&&o-(f-p)>=w[1]&&(o-=f-p,v.top="bottom",y.top="bottom")),"bottom"===v.top&&("top"===y.top&&o+f>w[3]?(o-=p,v.top="top",o-=f,y.top="bottom"):"bottom"===y.top&&o<w[1]&&o+(2*f-p)<=w[3]&&(o+=f-p,v.top="top",y.top="top")),"middle"===v.top&&(o+f>w[3]&&"top"===y.top?(o-=f,y.top="bottom"):o<w[1]&&"bottom"===y.top&&(o+=f,y.top="top"))),"target"!==h&&"both"!==h||(i<w[0]&&"left"===v.left&&(i+=c,v.left="right"),i+l>w[2]&&"right"===v.left&&(i-=c,v.left="left")),"together"===h&&(i<w[0]&&"left"===v.left?"right"===y.left?(i+=c,v.left="right",i+=l,y.left="left"):"left"===y.left&&(i+=c,v.left="right",i-=l,y.left="right"):i+l>w[2]&&"right"===v.left?"left"===y.left?(i-=c,v.left="left",i-=l,y.left="right"):"right"===y.left&&(i-=c,v.left="left",i+=l,y.left="left"):"center"===v.left&&(i+l>w[2]&&"left"===y.left?(i-=l,y.left="right"):i<w[0]&&"right"===y.left&&(i+=l,y.left="left"))),"element"!==d&&"both"!==d||(o<w[1]&&"bottom"===y.top&&(o+=f,y.top="top"),o+f>w[3]&&"top"===y.top&&(o-=f,y.top="bottom")),"element"!==h&&"both"!==h||(i<w[0]&&("right"===y.left?(i+=l,y.left="left"):"center"===y.left&&(i+=l/2,y.left="left")),i+l>w[2]&&("left"===y.left?(i-=l,y.left="right"):"center"===y.left&&(i-=l/2,y.left="right"))),"string"==typeof a?a=a.split(",").map(function(t){return t.trim()}):a===!0&&(a=["top","left","right","bottom"]),a=a||[];var C=[],O=[];o<w[1]&&(a.indexOf("top")>=0?(o=w[1],C.push("top")):O.push("top")),o+f>w[3]&&(a.indexOf("bottom")>=0?(o=w[3]-f,C.push("bottom")):O.push("bottom")),i<w[0]&&(a.indexOf("left")>=0?(i=w[0],C.push("left")):O.push("left")),i+l>w[2]&&(a.indexOf("right")>=0?(i=w[2]-l,C.push("right")):O.push("right")),C.length&&!function(){var t=void 0;t="undefined"!=typeof e.options.pinnedClass?e.options.pinnedClass:e.getClass("pinned"),m.push(t),C.forEach(function(e){m.push(t+"-"+e)})}(),O.length&&!function(){var t=void 0;t="undefined"!=typeof e.options.outOfBoundsClass?e.options.outOfBoundsClass:e.getClass("out-of-bounds"),m.push(t),O.forEach(function(e){m.push(t+"-"+e)})}(),(C.indexOf("left")>=0||C.indexOf("right")>=0)&&(y.left=v.left=!1),(C.indexOf("top")>=0||C.indexOf("bottom")>=0)&&(y.top=v.top=!1),v.top===r.top&&v.left===r.left&&y.top===e.attachment.top&&y.left===e.attachment.left||(e.updateAttachClasses(y,v),e.trigger("update",{attachment:y,targetAttachment:v}))}),P(function(){e.options.addTargetClasses!==!1&&u(e.target,m,g),u(e.element,m,g)}),{top:o,left:i}}});var B=C.Utils,n=B.getBounds,u=B.updateClasses,P=B.defer;C.modules.push({position:function(t){var e=this,o=t.top,i=t.left,r=this.cache("element-bounds",function(){return n(e.element)}),s=r.height,a=r.width,f=this.getTargetBounds(),l=o+s,h=i+a,d=[];o<=f.bottom&&l>=f.top&&["left","right"].forEach(function(t){var e=f[t];e!==i&&e!==h||d.push(t)}),i<=f.right&&h>=f.left&&["top","bottom"].forEach(function(t){var e=f[t];e!==o&&e!==l||d.push(t)});var p=[],c=[],g=["left","top","right","bottom"];return p.push(this.getClass("abutted")),g.forEach(function(t){p.push(e.getClass("abutted")+"-"+t)}),d.length&&c.push(this.getClass("abutted")),d.forEach(function(t){c.push(e.getClass("abutted")+"-"+t)}),P(function(){e.options.addTargetClasses!==!1&&u(e.target,c,p),u(e.element,c,p)}),!0}});var k=function(){function t(t,e){var o=[],i=!0,n=!1,r=void 0;try{for(var s,a=t[Symbol.iterator]();!(i=(s=a.next()).done)&&(o.push(s.value),!e||o.length!==e);i=!0);}catch(f){n=!0,r=f}finally{try{!i&&a["return"]&&a["return"]()}finally{if(n)throw r}}return o}return function(e,o){if(Array.isArray(e))return e;if(Symbol.iterator in Object(e))return t(e,o);throw new TypeError("Invalid attempt to destructure non-iterable instance")}}();return C.modules.push({position:function(t){var e=t.top,o=t.left;if(this.options.shift){var i=this.options.shift;"function"==typeof this.options.shift&&(i=this.options.shift.call(this,{top:e,left:o}));var n=void 0,r=void 0;if("string"==typeof i){i=i.split(" "),i[1]=i[1]||i[0];var s=i,a=k(s,2);n=a[0],r=a[1],n=parseFloat(n,10),r=parseFloat(r,10)}else n=i.top,r=i.left;return e+=n,o+=r,{top:e,left:o}}}}),R});
