# Supplementary material for: Optimization design of railway logistics center layout based on mobile cloud edge computing
Source: PeerJ Comput Sci. 2023 Apr 20;9:e1298. doi: 10.7717/peerj-cs.1298 (PMC10280669; doi:10.7717/peerj-cs.1298)
Supplement: Supplemental Information 1 [file peerj-cs-09-1298-s001.zip › code/docs/theme/envisedge/theme.conf]

[theme]
inherit = basic
stylesheet = css/theme.css

[options]
typekit_id = hiw1hhg
sticky_navigation = False
logo_only =
collapse_navigation = False
nav_version = False
