# Supplementary material for: Optimization design of railway logistics center layout based on mobile cloud edge computing
Source: PeerJ Comput Sci. 2023 Apr 20;9:e1298. doi: 10.7717/peerj-cs.1298 (PMC10280669; doi:10.7717/peerj-cs.1298)
Supplement: Supplemental Information 1 [file peerj-cs-09-1298-s001.zip › code/environment.yml]

name: envisedge
channels:
  - conda-forge
  - pytorch
  - defaults
dependencies:
  - _libgcc_mutex=0.1=main
  - _openmp_mutex=4.5=1_gnu
  - argon2-cffi=20.1.0=py38h27cfd23_1
  - async_generator=1.10=pyhd3eb1b0_0
  - attrs=21.2.0=pyhd3eb1b0_0
  - autopep8=1.5.7=pyhd3eb1b0_0
  - backcall=0.2.0=pyhd3eb1b0_0
  - blas=1.0=mkl
  - bleach=4.0.0=pyhd3eb1b0_0
  - bzip2=1.0.8=h7b6447c_0
  - ca-certificates=2021.10.26=h06a4308_2
  - certifi=2021.10.8=py38h06a4308_0
  - cffi=1.14.5=py38h261ae71_0
  - cpuonly=2.0=0
  - dbus=1.13.18=hb2f20db_0
  - debugpy=1.4.1=py38h295c915_0
  - decorator=5.1.0=pyhd3eb1b0_0
  - defusedxml=0.7.1=pyhd3eb1b0_0
  - entrypoints=0.3=py38_0
  - expat=2.4.1=h2531618_2
  - ffmpeg=4.3=hf484d3e_0
  - fontconfig=2.13.1=h6c09931_0
  - freetype=2.11.0=h70c0345_0
  - giflib=5.2.1=h7b6447c_0
  - glib=2.69.1=h5202010_0
  - gmp=6.2.1=h2531618_2
  - gnutls=3.6.15=he1e5248_0
  - gst-plugins-base=1.14.0=h8213a91_2
  - gstreamer=1.14.0=h28cd5cc_2
  - icu=58.2=he6710b0_3
  - importlib-metadata=4.8.1=py38h06a4308_0
  - importlib_metadata=4.8.1=hd3eb1b0_0
  - intel-openmp=2021.4.0=h06a4308_3561
  - ipykernel=6.4.1=py38h06a4308_1
  - ipython=7.29.0=py38hb070fc8_0
  - ipython_genutils=0.2.0=pyhd3eb1b0_1
  - ipywidgets=7.6.5=pyhd3eb1b0_1
  - jedi=0.18.0=py38h06a4308_1
  - jinja2=3.0.2=pyhd3eb1b0_0
  - joblib=1.1.0=pyhd3eb1b0_0
  - jpeg=9d=h7f8727e_0
  - jsonschema=3.2.0=pyhd3eb1b0_2
  - jupyter=1.0.0=py38_7
  - jupyter_client=7.0.1=pyhd3eb1b0_0
  - jupyter_console=6.4.0=pyhd3eb1b0_0
  - jupyter_core=4.9.1=py38h06a4308_0
  - jupyterlab_pygments=0.1.2=py_0
  - jupyterlab_widgets=1.0.0=pyhd3eb1b0_1
  - kafka-python=2.0.2=pyh9f0ad1d_0
  - lame=3.100=h7b6447c_0
  - lcms2=2.12=h3be6417_0
  - ld_impl_linux-64=2.35.1=h7274673_9
  - libffi=3.3=he6710b0_2
  - libgcc-ng=9.3.0=h5101ec6_17
  - libgfortran-ng=7.5.0=ha8ba4b0_17
  - libgfortran4=7.5.0=ha8ba4b0_17
  - libgomp=9.3.0=h5101ec6_17
  - libiconv=1.15=h63c8f33_5
  - libidn2=2.3.2=h7f8727e_0
  - libpng=1.6.37=hbc83047_0
  - libsodium=1.0.18=h7b6447c_0
  - libstdcxx-ng=9.3.0=hd4cf53a_17
  - libtasn1=4.16.0=h27cfd23_0
  - libtiff=4.2.0=h85742a9_0
  - libunistring=0.9.10=h27cfd23_0
  - libuuid=1.0.3=h7f8727e_2
  - libuv=1.40.0=h7b6447c_0
  - libwebp=1.2.0=h89dd481_0
  - libwebp-base=1.2.0=h27cfd23_0
  - libxcb=1.14=h7b6447c_0
  - libxml2=2.9.12=h03d6c58_0
  - lz4-c=1.9.3=h295c915_1
  - markupsafe=2.0.1=py38h27cfd23_0
  - matplotlib-inline=0.1.2=pyhd3eb1b0_2
  - mistune=0.8.4=py38h7b6447c_1000
  - mkl=2021.4.0=h06a4308_640
  - mkl-service=2.4.0=py38h7f8727e_0
  - mkl_fft=1.3.1=py38hd3c417c_0
  - mkl_random=1.2.2=py38h51133e4_0
  - mpi=1.0=mpich
  - mpi4py=3.0.3=py38h028fd6f_0
  - mpich=3.3.2=hc856adb_0
  - nbclient=0.5.3=pyhd3eb1b0_0
  - nbconvert=6.1.0=py38h06a4308_0
  - nbformat=5.1.3=pyhd3eb1b0_0
  - ncurses=6.3=h7f8727e_2
  - nest-asyncio=1.5.1=pyhd3eb1b0_0
  - nettle=3.7.3=hbbd107a_1
  - notebook=6.4.5=py38h06a4308_0
  - numpy=1.21.2=py38h20f2e39_0
  - numpy-base=1.21.2=py38h79a1101_0
  - olefile=0.46=pyhd3eb1b0_0
  - openh264=2.1.0=hd408876_0
  - openssl=1.1.1l=h7f8727e_0
  - packaging=21.0=pyhd3eb1b0_0
  - pandocfilters=1.4.3=py38h06a4308_1
  - parso=0.8.2=pyhd3eb1b0_0
  - pathlib=1.0.1=pyhd3eb1b0_1
  - pcre=8.45=h295c915_0
  - pexpect=4.8.0=pyhd3eb1b0_3
  - pickleshare=0.7.5=pyhd3eb1b0_1003
  - pillow=8.4.0=py38h5aabda8_0
  - pip=21.2.4=py38h06a4308_0
  - prometheus_client=0.11.0=pyhd3eb1b0_0
  - prompt-toolkit=3.0.20=pyhd3eb1b0_0
  - prompt_toolkit=3.0.20=hd3eb1b0_0
  - ptyprocess=0.7.0=pyhd3eb1b0_2
  - pycodestyle=2.8.0=pyhd3eb1b0_0
  - pycparser=2.21=pyhd3eb1b0_0
  - pygments=2.10.0=pyhd3eb1b0_0
  - pyparsing=3.0.4=pyhd3eb1b0_0
  - pyqt=5.9.2=py38h05f1152_4
  - pyrsistent=0.18.0=py38heee7806_0
  - python=3.8.12=h12debd9_0
  - python-dateutil=2.8.2=pyhd3eb1b0_0
  - python_abi=3.8=2_cp38
  - pytorch=1.10.0=py3.8_cpu_0
  - pytorch-mutex=1.0=cpu
  - pytest=6.1.1=py38_0
  - pyyaml=6.0=py38h7f8727e_1
  - pyzmq=22.2.1=py38h295c915_1
  - qt=5.9.7=h5867ecd_1
  - qtconsole=5.1.1=pyhd3eb1b0_0
  - qtpy=1.10.0=pyhd3eb1b0_0
  - readline=8.1=h27cfd23_0
  - scikit-learn=1.0.1=py38h51133e4_0
  - scipy=1.7.1=py38h292c36d_2
  - send2trash=1.8.0=pyhd3eb1b0_1
  - setuptools=58.0.4=py38h06a4308_0
  - sip=4.19.13=py38he6710b0_0
  - six=1.16.0=pyhd3eb1b0_0
  - sqlite=3.36.0=hc218d9a_0
  - terminado=0.9.4=py38h06a4308_0
  - testpath=0.5.0=pyhd3eb1b0_0
  - threadpoolctl=2.2.0=pyh0d69192_0
  - tk=8.6.11=h1ccaba5_0
  - toml=0.10.2=pyhd3eb1b0_0
  - torchaudio=0.10.0=py38_cpu
  - torchvision=0.11.1=py38_cpu
  - tornado=6.1=py38h27cfd23_0
  - tqdm=4.62.3=pyhd3eb1b0_1
  - traitlets=5.1.0=pyhd3eb1b0_0
  - typing_extensions=3.10.0.2=pyh06a4308_0
  - wcwidth=0.2.5=pyhd3eb1b0_0
  - webencodings=0.5.1=py38_1
  - wheel=0.37.0=pyhd3eb1b0_1
  - widgetsnbextension=3.5.1=py38_0
  - xz=5.2.5=h7b6447c_0
  - yaml=0.2.5=h7b6447c_0
  - zeromq=4.3.4=h2531618_0
  - zipp=3.6.0=pyhd3eb1b0_0
  - zlib=1.2.11=h7b6447c_3
  - zstd=1.4.9=haebb681_0
  - pip:
    - click==8.0.3
    - filelock==3.3.2
    - grpcio==1.41.1
    - msgpack==1.0.2
    - protobuf==3.19.1
    - ray==1.8.0
    - redis==3.5.3
prefix: /home/varun/miniconda/envs/envisedge
