# Supplementary material for: Optimization design of railway logistics center layout based on mobile cloud edge computing
Source: PeerJ Comput Sci. 2023 Apr 20;9:e1298. doi: 10.7717/peerj-cs.1298 (PMC10280669; doi:10.7717/peerj-cs.1298)
Supplement: Supplemental Information 1 [file peerj-cs-09-1298-s001.zip › code/experiments/regression/data_processor.py]

from fedrec.user_modules.envis_preprocessor import EnvisPreProcessor
from fedrec.utilities import registry


@registry.load('preproc', 'regression')
class RegressionPreprocessor(EnvisPreProcessor):

    def __init__(
            self,
            dataset_config,
            client_id=0):
        super().__init__(dataset_config, client_id)
