# Supplementary material for: Optimization design of railway logistics center layout based on mobile cloud edge computing
Source: PeerJ Comput Sci. 2023 Apr 20;9:e1298. doi: 10.7717/peerj-cs.1298 (PMC10280669; doi:10.7717/peerj-cs.1298)
Supplement: Supplemental Information 1 [file peerj-cs-09-1298-s001.zip › code/experiments/regression/trainer.py]

from typing import Dict

from fedrec.user_modules.envis_trainer import EnvisTrainer, TrainConfig
from fedrec.utilities import registry
from fedrec.utilities.logger import BaseLogger


@registry.load('trainer', 'regression')
class RegressionTrainer(EnvisTrainer):

    def __init__(
            self,
            config_dict: Dict,
            logger: BaseLogger,
            client_id=None) -> None:

        super().__init__(config_dict, logger, client_id)
        self.train_config = TrainConfig(
            **config_dict["trainer"]["config"]
        )
