# Supplementary material for: Optimization design of railway logistics center layout based on mobile cloud edge computing
Source: PeerJ Comput Sci. 2023 Apr 20;9:e1298. doi: 10.7717/peerj-cs.1298 (PMC10280669; doi:10.7717/peerj-cs.1298)
Supplement: Supplemental Information 1 [file peerj-cs-09-1298-s001.zip › code/fedrec/__init__.py]

from . import serialization
from . import data_models
from . import modules
from . import multiprocessing
from . import optimization
from . import user_modules
from . import communication_interfaces
from . import python_executors
from . import user_modules
