# Supplementary material for: Optimization design of railway logistics center layout based on mobile cloud edge computing
Source: PeerJ Comput Sci. 2023 Apr 20;9:e1298. doi: 10.7717/peerj-cs.1298 (PMC10280669; doi:10.7717/peerj-cs.1298)
Supplement: Supplemental Information 1 [file peerj-cs-09-1298-s001.zip › code/fedrec/communication_interfaces/kafka_interface.py]

from json import dumps, loads
from time import sleep

from fedrec.communication_interfaces.abstract_comm_manager import \
    AbstractCommunicationManager
from fedrec.utilities import registry
from kafka import KafkaConsumer, KafkaProducer


@registry.load("communication_interface", "kafka")
class Kafka(AbstractCommunicationManager):
    """
    Implements the basic send/receive interface so that workers and
    the job executor can communicate with each other.

    Parameters
    ----------
    serializer: AbstractSerializer
        The serializer to use.
    consumer: KafkaConsumer
       Consumer will get the message token from kafka broker.
    producer: KafkaProducer
        Producer will provide the message token to the kafka
        broker.
    consumer_url: str
        URL to which consumer will connect to get the message token.
    consumer_port: int
        Port where the consumer connects to get token.
    consumer_topic: str
        Topic to which consumer will subscribe to fetches its message.
    consumer_group_id: str
        Group is used to identify the consumer group.
    producer_url: str
        URL to which producer will connect to send the message token.
    producer_port: int
        Port where the producer connects to send the message
        token.
    producer_topic: str
        Topic to which producer will subscribe to send message token.

    Raises
    ------
    Exception
        If the consumer or producer is set to `False`.

    Example
    -------
    # Create python script and import json,sleep and kafka producer
    >>> from time import sleep
    >>> from json import dumps
    >>> from kafka import KafkaProducer
    #initializing new producers
    >>> producer = KafkaProducer(bootstrap_servers=['localhost:9092'],
                         value_serializer=lambda x:
                         dumps(x).encode('utf-8'))

    # for-loop for generating numbers
    >>> for e in range(100):
    >>> data = {'number' : e}
    >>> producer.send('numtest', value=data)
    >>> sleep(5)

    """

    def __init__(self,
                 serialization="json",
                 consumer=True,
                 producer=True,
                 consumer_port=9092,
                 consumer_url="127.0.0.1",
                 consumer_topic=None,
                 consumer_group_id=None,
                 producer_port=9092,
                 producer_url="127.0.0.1",
                 producer_topic=None):
        super().__init__(serialization)

        if producer:
            self.producer_url = "{}:{}".format(
                producer_url, producer_port)
            self.producer = KafkaProducer(
                bootstrap_servers=[self.producer_url],
                value_serializer=self.serialize
            )
            self.producer_topic = producer_topic

        if consumer:
            self.consumer_url = "{}:{}".format(
                consumer_url, consumer_port)
            self.consumer = KafkaConsumer(
                consumer_topic,
                bootstrap_servers=[self.consumer_url],
                value_deserializer=self.deserialize,
                auto_offset_reset='latest',
                enable_auto_commit=True,
                auto_commit_interval_ms=50,
                group_id=consumer_group_id)

    def receive_message(self):
        """
        Receives a message from the kafka broker.

        Returns
        --------
        message: object
            The message received.
        """
        if not self.consumer:
            raise Exception("No consumer defined")
        return next(self.consumer).value

    def send_message(self, message):
        """
        Sends a message to the kafka broker.

        Returns
        -------
        message: object
            The message sent.
        """
        if not self.producer:
            raise Exception("No producer defined")
        self.producer.send(self.producer_topic, value=message).get()
        self.producer.flush()

    def finish(self):
        """
        Closes the consumer and producer.
        """
        self.producer.close()
        self.consumer.close()
