# Supplementary material for: Optimization design of railway logistics center layout based on mobile cloud edge computing
Source: PeerJ Comput Sci. 2023 Apr 20;9:e1298. doi: 10.7717/peerj-cs.1298 (PMC10280669; doi:10.7717/peerj-cs.1298)
Supplement: Supplemental Information 1 [file peerj-cs-09-1298-s001.zip › code/fedrec/data_models/__init__.py]

from . import aggregator_state_model
from . import base_actor_state_model
from . import job_response_model
from . import job_submit_model
from . import messages
from . import trainer_state_model
from . import state_tensors_model
