# Supplementary material for: Optimization design of railway logistics center layout based on mobile cloud edge computing
Source: PeerJ Comput Sci. 2023 Apr 20;9:e1298. doi: 10.7717/peerj-cs.1298 (PMC10280669; doi:10.7717/peerj-cs.1298)
Supplement: Supplemental Information 1 [file peerj-cs-09-1298-s001.zip › code/fedrec/data_models/base_actor_state_model.py]

import attr

from fedrec.serialization.serializable_interface import Serializable
from fedrec.utilities.registry import Registrable
@Registrable.register_class_ref
@attr.s(kw_only=True)
class ActorState(Serializable):
    """Construct a ActorState object to reinstatiate an actor when needed.

    Attributes
    ----------
    id : int
        Unique worker identifier
    round_idx : int
        The number of local training cycles finished
    state_dict : dict
        A dictionary of state dicts storing model weights and optimizer dicts
    storage : str
        The address for persistent storage
    """
    worker_index = attr.ib()
    round_idx = attr.ib(0)
    state_dict = attr.ib(None)
    storage = attr.ib(None)
