# Supplementary material for: Optimization design of railway logistics center layout based on mobile cloud edge computing
Source: PeerJ Comput Sci. 2023 Apr 20;9:e1298. doi: 10.7717/peerj-cs.1298 (PMC10280669; doi:10.7717/peerj-cs.1298)
Supplement: Supplemental Information 1 [file peerj-cs-09-1298-s001.zip › code/fedrec/data_models/envis_module.py]

from typing import Any, Dict
from fedrec.data_models.tensors_model import EnvisTensors
from fedrec.serialization.serializable_interface import Serializable
from fedrec.utilities.registry import Registrable
from fedrec.serialization.serializer_registry import (deserialize_attribute,
                                                      serialize_attribute)


@Registrable.register_class_ref
class EnvisModule(Serializable):
    def __init__(
            self,
            class_ref_name) -> None:
        super().__init__()
        self.class_reference = class_ref_name
        Registrable.register_class_ref(
            self.class_reference, self.get_name(self.class_reference))

        self.original_reference = None
        self._envis_state = None

    def __call__(self, *args: Any, **kwds: Any):
        self.original_reference = self.class_reference(*args, **kwds)
        return self

    # envismodule will be the base module for pytorch modules
    # all pytorch modules when called will have EnvisModule
    # which we will use to serialize and decirialize.
    def __getattr__(self, __name: str) -> Any:
        if hasattr(self.class_reference, __name):
            return getattr(self.original_reference, __name)
        else:
            raise AttributeError(
                "No attribute {} in {}".format(
                    __name,
                    self.get_name(self.class_reference)
                )
            )

    @property
    def envis_state(self):
        if self._envis_state is None:
            self._envis_state = EnvisTensors(
                storage="storage",
                tensors=self.original_reference.state_dict(),
                tensor_type="usermodule"
            )
        return self._envis_state

    def load_envis_state(self, state: Dict):
        self.original_reference.load_state_dict(state)

    def serialize(self):
        # TODO decide how to fill storage from config
        response_dict = {}
        response_dict["class_ref_name"] = serialize_attribute(
            self.get_name(self.class_reference))
        response_dict["state"] = serialize_attribute(self.envis_state)
        return self.append_type(response_dict)

    @classmethod
    def deserialize(cls, obj: Dict):
        state = deserialize_attribute(obj["state"])
        class_ref = obj["class_ref_name"]
        return cls(class_ref_name=class_ref, state=state)
