# Supplementary material for: Optimization design of railway logistics center layout based on mobile cloud edge computing
Source: PeerJ Comput Sci. 2023 Apr 20;9:e1298. doi: 10.7717/peerj-cs.1298 (PMC10280669; doi:10.7717/peerj-cs.1298)
Supplement: Supplemental Information 1 [file peerj-cs-09-1298-s001.zip › code/fedrec/data_models/messages.py]

from dataclasses import dataclass

from fedrec.serialization.serializable_interface import Serializable
from fedrec.utilities.registry import Registrable

@Registrable.register_class_ref
@dataclass
class Message(Serializable):
    '''
    Base class that is inherited by other Message classes

    Attributes
    -----------
        senderid : str
            id of sender
        receiverid : str
            id of receiver
    '''

    def __init__(self, senderid, receiverid):
        super().__init__()
        self.senderid = senderid
        self.receiverid = receiverid

    def get_sender_id(self):
        '''Returns senderid from Message Object'''
        return self.senderid

    def get_receiver_id(self):
        '''Returns senderid from Message Object'''
        return self.receiverid
