# Supplementary material for: Optimization design of railway logistics center layout based on mobile cloud edge computing
Source: PeerJ Comput Sci. 2023 Apr 20;9:e1298. doi: 10.7717/peerj-cs.1298 (PMC10280669; doi:10.7717/peerj-cs.1298)
Supplement: Supplemental Information 1 [file peerj-cs-09-1298-s001.zip › code/fedrec/modules/embeddings.py]

# Mixed-Dimensions Trick
#
# Description: Applies mixed dimension trick to embeddings to reduce
# embedding sizes.
#
# References:
# [1] Antonio Ginart, Maxim Naumov, Dheevatsa Mudigere, Jiyan Yang, James Zou,
# "Mixed Dimension Embeddings with Application to Memory-Efficient
# Recommendation Systems", CoRR, arXiv:1909.11810, 2019
from __future__ import (absolute_import, division, print_function,
                        unicode_literals)
from typing import Optional

import numpy as np
import torch
import torch.nn as nn
import torch.nn.functional as F
from torch import Tensor
from fedrec.utilities import registry
from torch.nn.parameter import Parameter


def md_solver(n, alpha, d0=None, B=None, round_dim=True, k=None):
    """
    An external facing function call for mixed-dimension assignment
    with the alpha power temperature heuristic
    Inputs:
    -------
    n : (torch.LongTensor)
      Vector of num of rows for each embedding matrix
    alpha : (torch.FloatTensor)
       Scalar, non-negative, controls dim. skew
    d0 : (torch.FloatTensor)
       Scalar, baseline embedding dimension
    B : (torch.FloatTensor)
       Scalar, parameter budget for embedding layer
    round_dim : (bool)
       flag for rounding dims to nearest pow of 2
    k : (torch.LongTensor)
       Vector of average number of queries per inference
    """
    n, indices = torch.sort(n)
    k = k[indices] if k is not None else torch.ones(len(n))
    d = alpha_power_rule(n.type(torch.float) / k, alpha, d0=d0, B=B)
    if round_dim:
        d = pow_2_round(d)
    undo_sort = [0] * len(indices)
    for i, v in enumerate(indices):
        undo_sort[v] = i
    return d[undo_sort]


def alpha_power_rule(n, alpha, d0=None, B=None):
    """
    Alpha power rule first checks the value of d0 and B. If
    they are none then it proceeds by calculating the value
    of lambda by using an exponential operator else  a value
    error to specify the value of d0 and B.
    """
    if d0 is not None:
        lamb = d0 * (n[0].type(torch.float) ** alpha)
    elif B is not None:
        lamb = B / torch.sum(n.type(torch.float) ** (1 - alpha))
    else:
        raise ValueError("Must specify either d0 or B")
    d = torch.ones(len(n)) * lamb * (n.type(torch.float) ** (-alpha))
    for i in range(len(d)):
        if i == 0 and d0 is not None:
            d[i] = d0
        else:
            d[i] = 1 if d[i] < 1 else d[i]
    return (torch.round(d).type(torch.long))


def pow_2_round(dims):
    '''
    Calculates the nearest 2 to the power of value
    Arguments
    ---------
    dims -- (torch.LongTensor);takes dimension as input
    '''
    return 2 ** torch.round(torch.log2(dims.type(torch.float)))


@registry.load("embedding", "torch_bag")
class EmbeddingBag(nn.EmbeddingBag):
    '''
    The embedding bag class sums the "Bags" of embeddings without
    noticing the intermediate embeddings.EmbeddedBag is a time and
    cost efficient process.

    Due to the fact that embedding_bag isn't required to return
    an intermediate result, it does not generate a Tensor object.
    It proceeds straight to computing the reduction, pulling the
    appropriate data from the weight argument in accordance with
    the indices in the input argument. This resulted in better
    performance since there was no need to create the embedding Tensor.
    '''

    def __init__(
            self,
            num_embeddings: int,
            embedding_dim: int,
            max_norm: Optional[float] = None,
            norm_type: float = 2.,
            scale_grad_by_freq: bool = False,
            mode: str = 'mean',
            sparse: bool = False,
            _weight: Optional[Tensor] = None,
            include_last_offset: bool = False,
            init=False) -> None:

        super().__init__(num_embeddings,
                         embedding_dim,
                         max_norm=max_norm,
                         norm_type=norm_type,
                         scale_grad_by_freq=scale_grad_by_freq,
                         mode=mode,
                         sparse=sparse,
                         _weight=_weight,
                         include_last_offset=include_last_offset)
        if init:
            # initialize embeddings
            with torch.no_grad():
                W = np.random.uniform(
                    low=-np.sqrt(1 / num_embeddings),
                    high=np.sqrt(1 / num_embeddings),
                    size=(num_embeddings, embedding_dim)).astype(np.float32)
                self.weight = Parameter(torch.tensor(W, requires_grad=True))


@registry.load("embedding", "pr_emb")
class PrEmbeddingBag(nn.Module):
    '''
    PrEmbeddingBag class assists in initializing and
    assigning the values to the parameters such as weights,
    num_embeddings, embedding_dim, base_dim, index for summation.

    Parameters
    ----------
    num_embeddings : int
        size of the dictionary of embeddings.
    embedding_dim : int
        the size of each embedding vector.
    base_dim :
        the base dimension of embedding
    index : int
         the index of embedding
    '''

    def __init__(self,
                 num_embeddings,
                 embedding_dim,
                 base_dim=None,
                 index=-1,
                 init=False):
        super(PrEmbeddingBag, self).__init__()
        if base_dim is None:
            assert index >= 0, "PR emb either specify"
            + " base dimension or extraction index"
            base_dim = max(embedding_dim)
            embedding_dim = embedding_dim[index]
        self.embs = nn.EmbeddingBag(
            num_embeddings, embedding_dim, mode="sum", sparse=True)
        torch.nn.init.xavier_uniform_(self.embs.weight)
        if embedding_dim < base_dim:
            self.proj = nn.Linear(embedding_dim, base_dim, bias=False)
            torch.nn.init.xavier_uniform_(self.proj.weight)
        elif embedding_dim == base_dim:
            self.proj = nn.Identity()
        else:
            raise ValueError(
                "Embedding dim " + str(embedding_dim) +
                " > base dim " + str(base_dim)
            )

        if init:
            with torch.no_grad():
                # use np initialization as below for consistency...
                W = np.random.uniform(
                    low=-np.sqrt(1 / num_embeddings),
                    high=np.sqrt(1 / num_embeddings),
                    size=(num_embeddings, embedding_dim)
                ).astype(np.float32)
                self.embs.weight = Parameter(
                    torch.tensor(W, requires_grad=True))

    def forward(self, input, offsets=None, per_sample_weights=None):
        return self.proj(self.embs(
            input,
            offsets=offsets,
            per_sample_weights=per_sample_weights))


@registry.load("embedding", "qr_emb")
class QREmbeddingBag(nn.Module):
    r"""Computes sums or means over two 'bags' of embeddings, one
    using the quotient of the indices and the other using the remainder
    of the indices, without instantiating the intermediate embeddings,
    then performsan operation to combine these.

    For bags of constant length and no :attr:`per_sample_weights`, this class

        * with ``mode="sum"`` is equivalent to :class:`~torch.nn.Embedding` followed by ``sum(dim=1)``,
        * with ``mode="mean"`` is equivalent to :class:`~torch.nn.Embedding` followed by ``torch.mean(dim=1)``,
        * with ``mode="max"`` is equivalent to :class:`~torch.nn.Embedding` followed by ``torch.max(dim=1)``.

    However, :class:`~torch.nn.EmbeddingBag` is much more time and memory
    efficient than using a chain of these operations.

    QREmbeddingBag also supports per-sample weights as an argument
    to the forward pass. This scales the output of the Embedding
    before performing a weighted reduction as specified by ``mode``.

    If :attr:`per_sample_weights`` is passed, the only supported ``mode`` is
    ``"sum"``, which computes a weighted sum according to :attr:
    `per_sample_weights`.

    Known Issues:
    Autograd breaks with multiple GPUs. It breaks only with
    multiple embeddings.

    Args:
        num_categories (int): total number of unique categories.
            The input indices must be in 0, 1, ..., num_categories - 1.
        embedding_dim (list): list of sizes for each embedding vector in each table.
            If ``"add"`` or ``"mult"`` operation are used, these embedding
            dimensions must be the same.
            If a single embedding_dim is used, then it will use this
            embedding_dim for both embedding tables.
        num_collisions (int): number of collisions to enforce.
        operation (string, optional):
            ``"concat"``, ``"add"``, or ``"mult". Specifies the operation
            to compose embeddings. ``"concat"`` concatenates the embeddings,
            ``"add"`` sums the embeddings, and ``"mult"`` multiplies
            (component-wise) the embeddings.
            Default: ``"mult"``
        max_norm (float, optional):
            If given, each embedding vector with norm larger than
            :attr:`max_norm` is renormalized to have norm
            :attr:`max_norm`.
        norm_type (float, optional):
            The p of the p-norm to compute for the :attr:`max_norm` option.
            Default ``2``.
        scale_grad_by_freq (boolean, optional):
            if given, this will scale gradients by the inverse
            of frequency of the words in the mini-batch.
            Default ``False``.

            .. note::
                This option is not supported when ``mode="max"``.

        mode (string, optional):
            ``"sum"``, ``"mean"`` or ``"max"``. Specifies the way to reduce the
            bag.

            * ``"sum"`` computes the weighted sum, taking `per_sample_weights` into consideration.
            * ``"mean"`` computes the average of the values in the bag,
            * ``"max"`` computes the max value over each bag.

            Default: ``"mean"``

        sparse (bool, optional):
            if ``True``, gradient w.r.t. :attr:`weight` matrix
            will be a sparse tensor.
            See Notes for more details regarding sparse gradients.

            .. note::
                This option is not supported when ``mode="max"``.

    Attributes
        weight (Tensor):
            the learnable weights of each embedding table
            is the module of shape `(num_embeddings, embedding_dim)`
            initialized using a uniform distribution
            with sqrt(1 / num_categories).

    Inputs:
        :attr:`input` (LongTensor), :attr:`offsets` (LongTensor, optional), and
            :attr:`per_index_weights` (Tensor, optional)
            If :attr:`input` is 2D of shape `(B, N)`,
            it will be treated as ``B`` bags (sequences) each of
            fixed length ``N``, and this will return ``B`` values
            aggregated in a way depending on the :attr:`mode`.
            :attr:`offsets` is ignored and required to be ``None``
            in this case.
            If :attr:`input` is 1D of shape `(N)`,
            it will be treated as a concatenation of multiple bags (sequences).
            :attr:`offsets` is required to be a 1D tensor containing the
            starting index positions of each bag in :attr:`input`. Therefore,
            for :attr:`offsets` of shape `(B)`, :attr:`input` will be viewed as
            having ``B`` bags. Empty bags (i.e., having 0-length) will have
            returned vectors filled by zeros.
        per_sample_weights (Tensor, optional):
            a tensor of float / double weights, or None
            to indicate all weights should be taken to be ``1``.
            If specified, :attr:`per_sample_weights` must have exactly the
            same shape as input and is treated as having the same
            :attr:`offsets`, if those are not ``None``.
            Only supported for ``mode='sum'``.

    Returns
        The output tensor of shape `(B, embedding_dim)`

    """  # noqa: E501

    __constants__ = ['num_embeddings',
                     'embedding_dim',
                     'num_collisions',
                     'operation',
                     'max_norm',
                     'norm_type',
                     'scale_grad_by_freq',
                     'mode', 'sparse']

    def __init__(self, num_embeddings, embedding_dim, num_collisions,
                 operation='mult', max_norm=None, norm_type=2.,
                 scale_grad_by_freq=False, mode='mean', sparse=False,
                 _weight=None):
        super(QREmbeddingBag, self).__init__()

        assert operation in ['concat', 'mult', 'add'], 'Not valid operation!'

        self.num_categories = num_embeddings
        if isinstance(embedding_dim, int) or len(embedding_dim) == 1:
            self.embedding_dim = [embedding_dim, embedding_dim]
        else:
            self.embedding_dim = embedding_dim
        self.num_collisions = num_collisions
        self.operation = operation
        self.max_norm = max_norm
        self.norm_type = norm_type
        self.scale_grad_by_freq = scale_grad_by_freq

        if self.operation == 'add' or self.operation == 'mult':
            assert self.embedding_dim[0] == self.embedding_dim[1], \
                'Embedding dimensions do not match!'

        self.num_embeddings = [int(np.ceil(num_embeddings / num_collisions)),
                               num_collisions]

        if _weight is None:
            self.weight_q = Parameter(torch.Tensor(
                self.num_embeddings[0], self.embedding_dim[0]))
            self.weight_r = Parameter(torch.Tensor(
                self.num_embeddings[1], self.embedding_dim[1]))
            self.reset_parameters()
        else:
            assert list(_weight[0].shape) == [self.num_embeddings[0],
                                              self.embedding_dim[0]], \
                'Shape of weight for quotient table does not'\
                + 'match num_embeddings and embedding_dim'
            assert list(_weight[1].shape) == [self.num_embeddings[1],
                                              self.embedding_dim[1]], \
                'Shape of weight for remainder table does not'\
                + 'match num_embeddings and embedding_dim'
            self.weight_q = Parameter(_weight[0])
            self.weight_r = Parameter(_weight[1])
        self.mode = mode
        self.sparse = sparse

    def reset_parameters(self):
        nn.init.uniform_(self.weight_q, np.sqrt(1 / self.num_categories))
        nn.init.uniform_(self.weight_r, np.sqrt(1 / self.num_categories))

    def forward(self, input, offsets=None, per_sample_weights=None):
        '''
        Defines the forward computation performed by EmbeddingBag
        at every call.Should be overridden by all subclasses.

        Arguments
        ---------
        input: Tensor
           Tensor containing bags of indices into the embedding matrix.
        offsets: Tensor
           offsets determines the starting index position of
           each bag (sequence) in input.
        per_sample_weights: Tensor
           a tensor of float/double weights, or None to
           indicate all weights should be taken to be 1.If
           specified per_sample_weights must have exactly
           the same shape as input and is treated as having
           the same offsets,if those are not None. Only
           supported for mode='sum'.

        Returns
        -------
        (int)The output tensor of shape (B, embedding_dim)
        '''
        input_q = (input / self.num_collisions).long()
        input_r = torch.remainder(input, self.num_collisions).long()

        embed_q = F.embedding_bag(
            input_q, self.weight_q, offsets, self.max_norm,
            self.norm_type, self.scale_grad_by_freq, self.mode,
            self.sparse, per_sample_weights
        )
        embed_r = F.embedding_bag(
            input_r, self.weight_r, offsets, self.max_norm,
            self.norm_type, self.scale_grad_by_freq, self.mode,
            self.sparse, per_sample_weights
        )

        if self.operation == 'concat':
            embed = torch.cat((embed_q, embed_r), dim=1)
        elif self.operation == 'add':
            embed = embed_q + embed_r
        elif self.operation == 'mult':
            embed = embed_q * embed_r

        return embed

    def extra_repr(self):
        """"
        In this model its a necessity to set the
        extra representation of the module to
        print customized extra information,and one
        should re-implement this method in their own
        modules.Both single-line and multi-line
        strings are acceptable.
        """
        s = '{num_embeddings}, {embedding_dim}'
        if self.max_norm is not None:
            s += ', max_norm={max_norm}'
        if self.norm_type != 2:
            s += ', norm_type={norm_type}'
        if self.scale_grad_by_freq is not False:
            s += ', scale_grad_by_freq={scale_grad_by_freq}'
        s += ', mode={mode}'
        return s.format(**self.__dict__)
