# Supplementary material for: Optimization design of railway logistics center layout based on mobile cloud edge computing
Source: PeerJ Comput Sci. 2023 Apr 20;9:e1298. doi: 10.7717/peerj-cs.1298 (PMC10280669; doi:10.7717/peerj-cs.1298)
Supplement: Supplemental Information 1 [file peerj-cs-09-1298-s001.zip › code/fedrec/modules/torch_optimizer.py]

from fedrec.serialization.serializable_interface import Serializable
from fedrec.data_models.state_tensors_model import StateTensors
from torch.optim import optimizer

class TorchOptimizer(Serializable):

    def __init__(self, optimzer) -> None:
        self.optimizer = optimzer
        super().__init__()


    def serialize(self):
        return
