# Supplementary material for: Optimization design of railway logistics center layout based on mobile cloud edge computing
Source: PeerJ Comput Sci. 2023 Apr 20;9:e1298. doi: 10.7717/peerj-cs.1298 (PMC10280669; doi:10.7717/peerj-cs.1298)
Supplement: Supplemental Information 1 [file peerj-cs-09-1298-s001.zip › code/fedrec/multiprocessing/jobber.py]

"""Jobber python module for scheduling job requrests to run
in sequence. It is a utility program that executes
the pipeline and publishes job requests.
"""

import atexit
import os
from typing import Dict

from fedrec.data_models.job_response_model import JobResponseMessage
from fedrec.data_models.job_submit_model import JobSubmitMessage
from fedrec.python_executors.base_actor import BaseActor
from fedrec.utilities import registry


class Jobber:
    """
    The Jobber class is a singleton class that handles the batch scheduling
    of job requests to run in sequence, based on the job type. It is a utility
    program that executes the pipeline for the job requests and publishes
    the results in the order in which the job requests are received. A `job
    request` is a dictionary that contains the job type and the job arguments.

    Arguments
    ----------
    worker: BaseActor
        The worker object that is used to execute the job request. The worker
        is an object that is defined in the worker module.
    logger: Logger
        The logger object that is used to log the job request and the job
        response.
    com_manager_config: Dict (optional) default=None
        The configuration dictionary that is used to create the communication
        manager.
    
    Attributes
    ----------
    comm_manager: object
        Communication manager object that handles the communication
        between the jobber and the workers.
    comm_manager_config: Dict
        The configuration dictionary that is used to create the communication
        manager.
    logger: object of type Logger
        Logger object that handles the logging of the jobber. It is
        used to log the jobber's activity.
    worker: object of type BaseActor
        Worker object that handles the execution of the job request.
        It is used to execute the job request.
    
    Methods
    -------
    run()
        This method runs the jobs, and after this method is called, the
        Communication Manager listens to the queue for messages, executes
        the job request and publishes the results in that order.
    execute()
        This method takes message object and stores the job request to publish.
    publish()
        Publishes the result on kafka after executing the job request
    stop()
        This method is called after the end of a job request to perform cleanup
        and logging. It is called by the atexit function.
    
    """

    def __init__(self, worker, logger, com_manager_config: Dict) -> None:
        self.logger = logger
        self.worker: BaseActor = worker

        # append worker infromation to dictionary
        if com_manager_config["producer_topic"] is not None:
            com_manager_config["producer_topic"] = com_manager_config[
                "producer_topic"] + "-" + self.worker.name
        if com_manager_config["consumer_topic"] is not None:
            com_manager_config["consumer_topic"] = com_manager_config[
                "consumer_topic"] + "-" + self.worker.name

        # look for the key in the dictionary and return its object
        self.comm_manager = registry.construct(
            "communication_interface", config=com_manager_config)
        self.logger = logger
        atexit.register(self.stop)

    def run(self) -> None:
        """
        After calling the function, the Communication
        Manager listens to the queue for messages,
        executes the job request and publishes the results
        in that order.
        """
        while True:
            try:
                print("Waiting for job request")
                job_request = self.comm_manager.receive_message()
                print(
                    "Received job request"
                    + f"{job_request}, {type(job_request)} on"
                    + self.worker.name)

                result = self.execute(job_request)
                self.publish(result)
            except Exception as e:
                print(f"Exception {e}")
                self.stop(False)


    def execute(self, message: JobSubmitMessage) -> JobResponseMessage:
        """
        This function takes message object and
        stores the job request to publish.
        Parameters
        ----------
        message : object
            Creates a message object for job submit request
        """
        result_message = JobResponseMessage(
            job_type=message.job_type,
            senderid=message.receiverid,
            receiverid=message.senderid)
        try:
            self.worker.load_worker(message.workerstate)
            job_result = self.worker.run(message.job_type,
                                         *message.job_args,
                                         **message.job_kwargs)
            print(job_result)
            result_message.results = job_result
        except Exception as e:
            print(e)
            result_message.errors = e
        return result_message

    def publish(self, job_result: JobResponseMessage) -> None:
        """
        Publishes the result on kafka after executing the job request
        Parameters
        ----------
        job_result : object
            Creates message objects for job response message
        """
        self.comm_manager.send_message(job_result)
        pass

    def stop(self, success=True) -> None:
        """
        This function is called after the end of a job request
        to perform cleanup and logging.
        """
        self.comm_manager.finish()
        os._exit(success)
