# Supplementary material for: Optimization design of railway logistics center layout based on mobile cloud edge computing
Source: PeerJ Comput Sci. 2023 Apr 20;9:e1298. doi: 10.7717/peerj-cs.1298 (PMC10280669; doi:10.7717/peerj-cs.1298)
Supplement: Supplemental Information 1 [file peerj-cs-09-1298-s001.zip › code/fedrec/multiprocessing/process_manager.py]

import atexit
import logging
from abc import ABC
from collections import defaultdict
from typing import Any, DefaultDict, Dict

import ray
from fedrec.utilities import registry


class ProcessManager(ABC):
    """
    A ProcessManager is a class that manages the processes that are spawned
    for multiprocessing.
    """

    def __init__(self) -> None:
        super().__init__()
        self.workers = defaultdict(list)

    def distribute(self):
        pass

    def start(self):
        """
        Initialize the child processes for executing the job.
        """
        pass

    def shutdown(self):
        """
        Shutdown the child processes for executing the job.
        """
        pass

    def is_alive(self):
        """
        Check if the process is alive.
        """
        pass

    def get_status(self):
        """
        Get the results of the child processes.
        """
        pass


@registry.load("process_manager", "ray")
class RayProcessManager(ProcessManager):

    def __init__(self) -> None:
        super().__init__()
        ray.init()
        atexit.register(self.shutdown)

    def distribute(self, runnable,
                   type: str,
                   num_instances: int,
                   *args, **kwargs) -> None:
        """
        Allocates child processes to separate Python worker to be
        executed asynchronously
        
        Parameters
        ----------
        runnable : callable
            the callable to be allocated for asynchronous processing
        type : str
            Name or type of runnable, acts as an identifier for the runnable
        num_instances : int
            Number of instances of the runnable to be processed asynchronously
        *args :
            Variable length keyword argument list.
        **kwargs :
            Arbitrary keyword arguments: refer to ray.remote
            documentation for a list of all possible arguments.
        """

        dist_runnable = ray.remote(runnable)
        new_runs = [dist_runnable.remote(*args, **kwargs)
                    for _ in range(num_instances)]
        self.workers[type] += new_runs

    def start(self, runnable_type, method, *args, **kwargs) -> None:
        """
        Executes asychronous processing of child processes
        
        Parameters
        ----------
        runnable_type : str
            Name or type of runnable, acts as an identifier for the runnable
        method : callable
            the callable to be executed asynchronously
        *args :
            Variable length keyword argument list.
        **kwargs :
            Arbitrary keyword arguments: refer to ray.remote
            documentation for a list of all possible arguments.
        """
        if callable(method):
            method = method.__name__
        for runnable in self.workers[runnable_type]:
            getattr(runnable, method).remote(*args, **kwargs)

    def shutdown(self) -> None:
        """
        Disconnects workers and terminates processes
        """
        ray.shutdown()

    def get_status(self) -> Any:
        """
        Get the results of child processes.
        The function will wait until all results are available in sequence.
        
        Returns
        -------
        Results of Callable: Any
            A Python object or a list of Python objects containing results
            of callable asynchronous processing
        """
        return ray.get(self.workers)
