# Supplementary material for: Optimization design of railway logistics center layout based on mobile cloud edge computing
Source: PeerJ Comput Sci. 2023 Apr 20;9:e1298. doi: 10.7717/peerj-cs.1298 (PMC10280669; doi:10.7717/peerj-cs.1298)
Supplement: Supplemental Information 1 [file peerj-cs-09-1298-s001.zip › code/fedrec/optimization/corrected_sgd.py]

from typing import List, Optional

import torch
from fedrec.utilities import registry
from torch.optim import Optimizer
from torch import Tensor


class _RequiredParameter(object):
    """Singleton class representing a required parameter for an Optimizer."""

    def __repr__(self):
        return "<required parameter>"


required = _RequiredParameter()


def sgd(params: List[Tensor],
        d_p_list: List[Tensor],
        momentum_buffer_list: List[Optional[Tensor]],
        *,
        weight_decay: float,
        momentum: float,
        lr: float,
        dampening: float,
        nesterov: bool):
    r"""Correcting SGD for sparse operations

    Functional API that performs SGD algorithm computation.
    See :class:`~torch.optim.SGD` for details.
    """

    for i, param in enumerate(params):

        d_p = d_p_list[i]
        if weight_decay != 0:
            d_p = d_p.add(param, alpha=weight_decay)

        if momentum != 0:
            buf = momentum_buffer_list[i]

            if buf is None:
                buf = torch.clone(d_p).detach()
                momentum_buffer_list[i] = buf
            else:
                buf = buf.mul(momentum)
                buf = buf.add(d_p, alpha=1 - dampening)

            if nesterov:
                d_p = d_p.add(buf, alpha=momentum)
            else:
                d_p = buf

        param.add_(d_p, alpha=-lr)

# registry.load('optimizer','sgd')(torch.optim.SGD)


@registry.load('optimizer', 'sgd')
class SGD(Optimizer):
    r"""Implements stochastic gradient descent (optionally with momentum).
    Nesterov momentum is based on the formula from
    `On the importance of initialization and momentum in deep learning`__.
    
    Args:
        params (iterable): iterable of parameters to optimize or dicts defining
            parameter groups
        lr (float): learning rate
        momentum (float, optional): momentum factor (default: 0)
        weight_decay (float, optional): weight decay (L2 penalty) (default: 0)
        dampening (float, optional): dampening for momentum (default: 0)
        nesterov (bool, optional): enables Nesterov momentum (default: False)
    Example:
        >>> optimizer = torch.optim.SGD(model.parameters(),
         lr=0.1, momentum=0.9)
        >>> optimizer.zero_grad()
        >>> loss_fn(model(input), target).backward()
        >>> optimizer.step()
    __ http://www.cs.toronto.edu/%7Ehinton/absps/momentum.pdf

    .. note::
        The implementation of SGD with Momentum/Nesterov subtly differs from
        Sutskever et. al. and implementations in some other frameworks.
        Considering the specific case of Momentum, the update can be written as

        .. math::
                v_{t+1} & = \mu * v_{t} + g_{t+1}, \\
                p_{t+1} & = p_{t} - \text{lr} * v_{t+1},

        where :math:`p`, :math:`g`, :math:`v` and :math:`\mu` denote the
        parameters, gradient, velocity, and momentum respectively.
        This is in contrast to Sutskever et. al. and
        other frameworks which employ an update of the form

        .. math::
                v_{t+1} & = \mu * v_{t} + \text{lr} * g_{t+1}, \\
                p_{t+1} & = p_{t} - v_{t+1}.

        The Nesterov version is analogously modified.
    """

    def __init__(self, params, lr=required, momentum=0, dampening=0,
                 weight_decay=0, nesterov=False):
        if lr is not required and lr < 0.0:
            raise ValueError("Invalid learning rate: {}".format(lr))
        if momentum < 0.0:
            raise ValueError("Invalid momentum value: {}".format(momentum))
        if weight_decay < 0.0:
            raise ValueError(
                "Invalid weight_decay value: {}".format(weight_decay))

        defaults = dict(lr=lr, momentum=momentum, dampening=dampening,
                        weight_decay=weight_decay, nesterov=nesterov)
        if nesterov and (momentum <= 0 or dampening != 0):
            raise ValueError(
                "Nesterov momentum requires a momentum and zero dampening")
        super(SGD, self).__init__(params, defaults)

    def __setstate__(self, state):
        super(SGD, self).__setstate__(state)
        for group in self.param_groups:
            group.setdefault('nesterov', False)

    @torch.no_grad()
    def step(self, closure=None):
        """Performs a single optimization step.

        Args:
            closure (callable, optional): A closure that reevaluates the model
                and returns the loss.
        """
        loss = None
        if closure is not None:
            with torch.enable_grad():
                loss = closure()

        for group in self.param_groups:
            params_with_grad = []
            d_p_list = []
            momentum_buffer_list = []
            weight_decay = group['weight_decay']
            momentum = group['momentum']
            dampening = group['dampening']
            nesterov = group['nesterov']
            lr = group['lr']

            for p in group['params']:
                if p.grad is not None:
                    params_with_grad.append(p)
                    d_p_list.append(p.grad)

                    state = self.state[p]
                    if 'momentum_buffer' not in state:
                        momentum_buffer_list.append(None)
                    else:
                        momentum_buffer_list.append(state['momentum_buffer'])

            sgd(params_with_grad,
                d_p_list,
                momentum_buffer_list,
                weight_decay=weight_decay,
                momentum=momentum,
                lr=lr,
                dampening=dampening,
                nesterov=nesterov)

            # update momentum_buffers in state
            param_momentum_tuple = zip(params_with_grad, momentum_buffer_list)
            for p, momentum_buffer in param_momentum_tuple:
                state = self.state[p]
                state['momentum_buffer'] = momentum_buffer

        return loss
