# Supplementary material for: Optimization design of railway logistics center layout based on mobile cloud edge computing
Source: PeerJ Comput Sci. 2023 Apr 20;9:e1298. doi: 10.7717/peerj-cs.1298 (PMC10280669; doi:10.7717/peerj-cs.1298)
Supplement: Supplemental Information 1 [file peerj-cs-09-1298-s001.zip › code/fedrec/optimization/optimizer.py]

import torch
from fedrec.utilities import registry
from torch.optim import Optimizer

registry.load('optimizer', 'adam')(torch.optim.Adam)
registry.load('optimizer', 'sparse_adam')(torch.optim.SparseAdam)


@registry.load("optimizer", "rwsadagrad")
class RWSAdagrad(Optimizer):
    """Implements Row Wise Sparse Adagrad algorithm.

    Arguments:
        params (iterable): iterable of parameters to optimize or dicts defining
            parameter groups
        lr (float, optional): learning rate (default: 1e-2)
        lr_decay (float, optional): learning rate decay (default: 0)
        weight_decay (float, optional): weight decay (L2 penalty) (default: 0)
        eps (float, optional): term added to the denominator to improve
            numerical stability (default: 1e-10)
    """

    def __init__(self, params,
                 lr=1e-2,
                 lr_decay=0.0,
                 weight_decay=0.0,
                 initial_accumulator_value=0.0,
                 eps=1e-10):
        if not 0.0 <= lr:
            raise ValueError("Invalid learning rate: {}".format(lr))
        if not 0.0 <= lr_decay:
            raise ValueError("Invalid lr_decay value: {}".format(lr_decay))
        if not 0.0 <= weight_decay:
            raise ValueError(
                "Invalid weight_decay value: {}".format(weight_decay))
        if not 0.0 <= initial_accumulator_value:
            raise ValueError(
                "Invalid initial_accumulator_value value: {}".format(
                    initial_accumulator_value))
        if not 0.0 <= eps:
            raise ValueError("Invalid epsilon value: {}".format(eps))

        self.defaults = dict(
            lr=lr,
            lr_decay=lr_decay,
            eps=eps,
            weight_decay=weight_decay,
            initial_accumulator_value=initial_accumulator_value
        )
        super(RWSAdagrad, self).__init__(params, self.defaults)

        self.momentum_initialized = False

        for group in self.param_groups:
            for p in group['params']:
                self.state[p]['step'] = 0

    def share_memory(self):
        for group in self.param_groups:
            for p in group['params']:
                state = self.state[p]
                if p.grad.data.is_sparse:
                    state['momentum'].share_memory_()
                else:
                    state['sum'].share_memory_()

    def step(self, closure=None):
        """Performs a single optimization step.
        
        Arguments:
            closure (callable, optional): A closure that reevaluates the model
                and returns the loss.
        """
        loss = None
        if closure is not None:
            loss = closure()

        for group in self.param_groups:
            for p in group['params']:
                if p.grad is None:
                    continue

                if not self.momentum_initialized:
                    if p.grad.data.is_sparse:
                        self.state[p]['momentum'] = torch.full(
                            [p.data.shape[0]],
                            self.defaults["initial_accumulator_value"],
                            dtype=torch.float32,
                        )
                    else:
                        self.state[p]['sum'] = torch.full_like(
                            p.data,
                            self.defaults["initial_accumulator_value"],
                            dtype=torch.float32,
                        )

                grad = p.grad
                state = self.state[p]

                state['step'] += 1

                if group['weight_decay'] != 0:
                    if p.grad.data.is_sparse:
                        raise RuntimeError(
                            "weight_decay option is not\
                             compatible with sparse gradients")
                    grad = grad.add(group['weight_decay'], p.data)

                clr = group['lr'] / \
                    (1.0 + (state['step'] - 1.0) * group['lr_decay'])

                if grad.is_sparse:
                    # the update is non-linear so indices
                    # must be unique
                    grad = grad.coalesce()
                    grad_indices = grad._indices()
                    grad_values = grad._values()
                    size = grad.size()

                    def make_sparse(values, row_wise):
                        constructor = grad.new
                        matrix_size = [size[0]] if row_wise else size
                        return constructor(grad_indices, values, matrix_size)

                    if grad_values.numel() > 0:
                        momentum_update = make_sparse(
                            grad_values.pow(2).mean(dim=1), True)
                        state['momentum'].add_(
                            momentum_update)  # update momentum
                        std = state['momentum'].sparse_mask(
                            momentum_update.coalesce())
                        std_values = std._values().sqrt_().add_(group['eps'])
                        p.data.add_(make_sparse(
                            grad_values /
                            std_values.view(std_values.size()[0], 1),
                            False), alpha=-clr)

                else:
                    state['sum'].addcmul_(grad, grad, value=1.0)
                    std = state['sum'].sqrt().add_(group['eps'])
                    p.data.addcdiv_(grad, std, value=-clr)

        self.momentum_initialized = True

        return loss
