# Supplementary material for: Optimization design of railway logistics center layout based on mobile cloud edge computing
Source: PeerJ Comput Sci. 2023 Apr 20;9:e1298. doi: 10.7717/peerj-cs.1298 (PMC10280669; doi:10.7717/peerj-cs.1298)
Supplement: Supplemental Information 1 [file peerj-cs-09-1298-s001.zip › code/fedrec/python_executors/aggregator.py]

import inspect
from abc import ABC
from typing import Dict

from fedrec.data_models.aggregator_state_model import (AggregatorState,
                                                       Neighbour)
from fedrec.python_executors.base_actor import BaseActor
from fedrec.user_modules.envis_base_module import EnvisBase
from fedrec.utilities import registry
from fedrec.utilities.logger import BaseLogger


class Aggregator(BaseActor, ABC):
    """
    This class is used to aggregate the data from a list of actors.

    Attributes
    ----------
    round_idx : int
        Number of local iterations finished
    worker_index : int
        The unique id alloted to the worker by the orchestrator
    is_mobile : bool
        Whether the worker represents a mobile device or not
    persistent_storage : str
        The location to serialize and store the `WorkerState`
    in_neighbours : List[`Neighbour`]
        Neighbours from which the the worker can take the models
    out_neighbours : List[`Neighbour`]
        Neighbours to which the worker can broadcast its model
    """

    def __init__(self,
                 worker_index: int,
                 config: Dict,
                 logger: BaseLogger,
                 in_neighbours: Dict[int, Neighbour] = None,
                 out_neighbours: Dict[int, Neighbour] = None,
                 is_mobile: bool = True,
                 round_idx: int = 0):
        super().__init__(worker_index, config, logger,
                         is_mobile, round_idx)
        self.in_neighbours = in_neighbours
        self.out_neighbours = out_neighbours
        # TODO update trainer logic to avoid double model initialization
        self.worker: EnvisBase = registry.construct(
            'aggregator',
            config['aggregator'],
            unused_keys=(),
            config_dict=config,
            in_neighbours=in_neighbours,
            out_neighbours=out_neighbours
        )
        self.worker_funcs = {
            func_name_list[0]: getattr(self.worker, func_name_list[0])
            for func_name_list in
            inspect.getmembers(self.worker, predicate=inspect.ismethod)
        }

    def serialize(self):
        """Serialise the state of the worker to a AggregatorState.

        Returns
        -------
        `AggregatorState`
            The serialised class object to be written
            to Json or persisted into the file.
        """
        state = {
            'model': self._get_model_params(),
            'worker_state': self.worker.envis_state,
            'step': self.round_idx
        }
        if self.optimizer is not None:
            state['optimizer'] = self._get_optimizer_params()

        return AggregatorState(
            worker_index=self.worker_index,
            round_idx=self.round_idx,
            state_dict=state,
            storage=self.persistent_storage,
            in_neighbours=self.in_neighbours,
            out_neighbours=self.out_neighbours
        )

    def load_worker(
            self,
            state: AggregatorState):
        """Constructs a aggregator object from the state.

        Parameters
        ----------
        state : AggregatorState
            AggregatorState containing the weights
        """
        self.worker_index = state.worker_index
        self.persistent_storage = state.storage
        self.in_neighbours = state.in_neighbours
        self.out_neighbours = state.out_neighbours
        self.round_idx = state.round_idx
        self.load_model(state.state_dict['model'])
        if self.optimizer is not None:
            self.load_optimizer(state.state_dict['optimizer'])
        self.worker.update(state.state_dict["worker_state"])

    def run(self, func_name, *args, **kwargs):
        """
        Run the aggregation.

        func_name : Name of the function to run in the aggregation
        """
        if func_name in self.worker_funcs:
            print(f"Running function name: {func_name}")
            return self.process_args(
                self.worker_funcs[func_name](*args, **kwargs))
        else:
            raise ValueError(
                f"Job type <{func_name}> not part of worker"
                + f"<{self.worker.__class__.__name__}> functions")
