# Supplementary material for: Optimization design of railway logistics center layout based on mobile cloud edge computing
Source: PeerJ Comput Sci. 2023 Apr 20;9:e1298. doi: 10.7717/peerj-cs.1298 (PMC10280669; doi:10.7717/peerj-cs.1298)
Supplement: Supplemental Information 1 [file peerj-cs-09-1298-s001.zip › code/fedrec/python_executors/base_actor.py]

import os
from abc import ABC, abstractclassmethod, abstractmethod
from random import randint
from typing import Dict, List, Tuple

import torch
from fedrec.data_models.state_tensors_model import StateTensors
from fedrec.user_modules.envis_preprocessor import EnvisPreProcessor
from fedrec.utilities import registry
from fedrec.utilities.logger import BaseLogger
from fedrec.utilities.random_state import Reproducible


class BaseActor(Reproducible, ABC):
    """Base Actor implements the core federated learning logic.
    It encapsulates the ML trainer to enable distributed training
    for the models defined in the standard setting. It also provides
    the basic functionality to save the model weights and the optimizer
    state.


    Attributes
    ----------
    worker_index : int
        The unique id alloted to the worker by the orchestrator
    persistent_storage : str
        The location to serialize and store the `WorkerState`
    is_mobile : bool
        Whether the worker represents a mobile device or not
    round_idx : int
        Number of local iterations finished
    
    Methods
    -------
    name()
        Returns the name of the actor.
    optimizer()
        Returns the optimizer for the actor.
    serialize()
        Serializes the current state of the actor.
    load_worker()
        Loads the worker from the serialized state.
    model()
        Returns the model for the actor.
    _get_model_params()
        Returns the current model parameters for the trainer.
    _get_optimizer_params()
        Returns the current optimizer parameters for the trainer.
    load_model()
        Loads the model weights from the serialized state.
    load_optimizer()
        Loads the optimizer weights from the serialized state.
    wrap_tensors()
        Wraps the tensors in a `StateTensors` object.
    process_args()
        Processes the arguments before passing them to the model.
    run()
        Runs the model on the given data.
    """

    def __init__(self,
                 worker_index: int,
                 config: Dict,
                 logger: BaseLogger,
                 is_mobile: bool = True,
                 round_idx: int = 0):

        super().__init__(config["random"])
        self.round_idx = round_idx
        self.worker_index = worker_index
        self.is_mobile = is_mobile
        self.persistent_storage = (config["log_dir"]["PATH"]
                                   + "worker_id_"
                                   + str(self.worker_index))
        if not os.path.exists(self.persistent_storage):
            os.makedirs(self.persistent_storage)
        self.config = config
        self.logger = logger

        modelCls = registry.lookup('model', config["model"])
        self.model_preproc: EnvisPreProcessor = registry.instantiate(
            modelCls.Preproc,
            config["model"]['preproc'])
        self._model = None
        self._optimizer = None
        self.worker = None
        self.worker_funcs = {}

    @property
    def name(self):
        return self.__class__.__name__.lower()

    @property
    def optimizer(self):
        return None

    @abstractmethod
    def serialize(self):
        raise NotImplementedError

    @abstractclassmethod
    def load_worker(cls, *args, **kwargs):
        raise NotImplementedError

    @property
    def model(self):
        if self._model is not None:
            return self._model

        with self.model_random:
            # 1. Construct model
            self.model_preproc.load_data_description()
            self._model = registry.construct(
                'model', self.config['model'],
                preprocessor=self.model_preproc,
                unused_keys=('name', 'preproc')
            )
            if torch.cuda.is_available():
                self._model.cuda()
        # model being used by trainer
        return self._model

    def _get_model_params(self):
        """Get the current model parameters for the trainer .

        Returns
        -------
        Dict:
            A dict containing the model weights.
        """
        return self.wrap_tensors(self.model.state_dict())

    def _get_optimizer_params(self):
        if self._optimizer is not None:
            return self.wrap_tensors(self.optimizer.state_dict())
        else:
            raise ValueError("No optimizer found")

    def load_model(self, state_dict):
        """Update the model weights with weights.

        Parameters
        ----------
        weights : StateTensors
            The model weights to be loaded into the optimizer
        """
        if isinstance(state_dict, dict):
            assert all(isinstance(value, StateTensors)
                       for value in state_dict.values())
            self.model.load_state_dict({
                k: v.get_torch_obj() for k, v in state_dict.items()})
        elif isinstance(state_dict, StateTensors):
            self.model.load_state_dict(state_dict.get_torch_obj())
        else:
            ValueError("Invalid state_dict type")

    def load_optimizer(self, state_dict: StateTensors):
        self.optimizer.load_state_dict(state_dict.get_torch_obj())

    def wrap_tensors(self, tensors, suffix=""):
        return StateTensors(
            storage=self.persistent_storage,
            worker_id=self.worker_index,
            tensors=tensors,
            round_idx=self.round_idx,
            tensor_type=self.name,
            suffix=suffix
        )

    def process_args(self, argument):
        # TODO implement other secondary processing if needed
        # TODO : Fix randint
        if isinstance(argument, (Tuple, List)):
            return [
                self.process_args(arg)
                for arg in argument
            ]
        elif isinstance(argument, torch.Tensor):
            return self.wrap_tensors(argument, randint(0, 100))
        elif isinstance(argument, Dict):
            if (all(isinstance(value, torch.Tensor)
                    for value in argument.items())):
                return self.wrap_tensors(argument, randint(0, 100))
            return {
                key: self.process_args(value)
                for key, value in argument.items()
            }
        else:
            return argument

    def run(func_name, *args, **kwargs):
        pass
