# Supplementary material for: Optimization design of railway logistics center layout based on mobile cloud edge computing
Source: PeerJ Comput Sci. 2023 Apr 20;9:e1298. doi: 10.7717/peerj-cs.1298 (PMC10280669; doi:10.7717/peerj-cs.1298)
Supplement: Supplemental Information 1 [file peerj-cs-09-1298-s001.zip › code/fedrec/user_modules/envis_preprocessor.py]

import torch
from fedrec.serialization.serializable_interface import Serializable
from fedrec.utilities import registry
from fedrec.utilities.registry import Registrable


@Registrable.register_class_ref
class EnvisPreProcessor(Serializable):
    """
    The EnvisPreProcessor class extends the Serializable class and is used
    to preprocess the data before training. It preprocesses the data and
    stores it in the storage before it is used by the model.

    It uses the Serializable interface to serialize the data and store it
    in the storage, where the data is later loaded by the model. It adds
    the class to the registry using the Registrable interface.

    Arguments
    ---------
    dataset_config: dict
        The dataset configuration.
    client_id: str
        The client id. This is used to store the data in the storage.
    
    Methods
    -------
    preprocess_data: None
        Preprocesses the data. This method should be called before the data is
        loaded.
    load: None
        Loads the data from the storage.
    load_data_description: None
        Loads the data description from the storage.
    datasets: dict
        Returns the datasets.
    dataset: torch.utils.data.Dataset
        Returns the dataset for the given split. The split can be either
        'train', 'validation' or 'test'.
    data_loader: torch.utils.data.DataLoader
        Returns the data loader for the given dataset. The data loader can be
        configured using the kwargs.
    serialize: dict
        Returns the serialized data.
    deserialize: None
        Deserializes the data.
    """
    def __init__(
            self,
            dataset_config,
            client_id=None) -> None:
        super().__init__()
        self.client_id = client_id
        self.dataset_config = dataset_config

        self.dataset_processor = registry.construct(
            'dataset', self.dataset_config,
            unused_keys=())

    def preprocess_data(self):
        self.dataset_processor.process_data()

    def load(self):
        self.dataset_processor.load(self.client_id)

    def load_data_description(self):
        pass

    def datasets(self, *splits):
        assert all([isinstance(split, str) for split in splits])
        return {
            split: self.dataset_processor.dataset(split)
            for split in splits
        }

    def dataset(self, split):
        assert isinstance(split, str)
        return self.dataset_processor.dataset(split)

    def data_loader(self, data, **kwargs):
        return torch.utils.data.DataLoader(
            data, **kwargs
        )

    def serialize(self):
        output = self.append_type({
            "proc_name": self.type_name(),
            "client_id": self.client_id,
            "dataset_config": self.dataset_config
        })
        return output

    @classmethod
    def deserialize(cls, obj):
        preproc_cls = Registrable.lookup_class_ref(obj['proc_name'])
        return preproc_cls(
            dataset_config=obj["dataset_config"],
            client_id=obj["client_id"])
