# Supplementary material for: Optimization design of railway logistics center layout based on mobile cloud edge computing
Source: PeerJ Comput Sci. 2023 Apr 20;9:e1298. doi: 10.7717/peerj-cs.1298 (PMC10280669; doi:10.7717/peerj-cs.1298)
Supplement: Supplemental Information 1 [file peerj-cs-09-1298-s001.zip › code/fedrec/user_modules/envis_trainer.py]

from typing import Dict

import attr
import numpy as np
import torch
from fedrec.user_modules.envis_base_module import EnvisBase
from fedrec.user_modules.envis_preprocessor import EnvisPreProcessor
from fedrec.utilities import registry
from fedrec.utilities import saver_utils as saver_mod
from sklearn import metrics
from tqdm import tqdm
from fedrec.utilities.logger import BaseLogger


@attr.s
class TrainConfig:
    """
    The TrainConfig class stores the training configuration for the model. It
    is used to pass the configuration to the trainer. The trainer uses the
    configuration to training the model. The trainer uses the same configuration
    to save the model.

    Attributes
    ----------
    eval_every_n: int
        The number of epochs after which the model is evaluated on the test
        set.
    report_every_n: int
        The number of epochs after which the model is reported on the test
        set.
    save_every_n: int
        The number of epochs after which the model is saved.
    keep_every_n: int
        The number of epochs after which the model is kept.
    batch_size: int
        The batch size for the training.
    eval_batch_size: int
        The batch size for the evaluation.
    num_epochs: int
        The number of epochs for training.
    num_batches: int
        The number of batches for training.
    num_eval_batches: int
        The number of batches for evaluation.
    eval_on_train: bool
        Whether to evaluate the model on the training set.
    eval_on_test: bool
        Whether to evaluate the model on the test set.
    eval_on_val: bool
        Whether to evaluate the model on the validation set.
    num_workers: int
        The number of workers for data loading.
    pin_memory: bool
        Whether to use pinned memory for data loading.
    log_gradients: bool
        Whether to log the gradients.
    
    Methods
    -------
    check_only_one_declaration()
        Checks if only one of the following is declared: eval_on_train,
        eval_on_test, eval_on_val.
        
    """
    eval_every_n = attr.ib(default=10000)
    report_every_n = attr.ib(default=10)
    save_every_n = attr.ib(default=2000)
    keep_every_n = attr.ib(default=10000)

    batch_size = attr.ib(default=32)
    eval_batch_size = attr.ib(default=128)
    num_epochs = attr.ib(default=-1)

    num_batches = attr.ib(default=-1)

    @num_batches.validator
    def check_only_one_declaration(instance, _, value):
        if instance.num_epochs > 0 & value > 0:
            raise ValueError(
                "only one out of num_epochs and num_batches must be declared!")

    num_eval_batches = attr.ib(default=-1)
    eval_on_train = attr.ib(default=False)
    eval_on_val = attr.ib(default=True)

    num_workers = attr.ib(default=0)
    pin_memory = attr.ib(default=True)
    log_gradients = attr.ib(default=False)


class EnvisTrainer(EnvisBase):
    """
    EnvisTrainer is used to train the model. It is in charge of training the
    model and evaluating the model on the test set. It also saves the model
    and reports the model on the test set.

    Methods
    -------
    reset_loaders()
        Resets the data loaders. This is called before the training starts.
    _yield_batches_from_epochs(epochs)
        Yields batches from the given epochs in the data loader. This is used
        to train the model.
    get_scheduler()
        Returns the scheduler for the optimizer. This is used to adjust the
        learning rate.
    saver()
        Returns the saver for the model. This is used to save the model.
    data_loaders()
        Returns the data loaders for the model. This is used to load the data.
        It checks if the data loaders are already created. If not, it creates
        the data loaders.
        The data loaders are created by the model preprocessor and are stored
        in the data_loaders dictionary.
    eval_model()
        Evaluates the model on the test set. This is important to check the
        model performance. It also sets the model to eval mode so that it
        does not use the dropout.
    store_state()
        Stores the state of the model. This is used to save the model. It
        stores the model and the optimizer by calling the save_state_dict
        method of the model and optimizer.
    test()
        Tests the model on the test set. This is used to check the model
        performance. It also sets the model to eval mode so that it does
        not use the dropout.
    train()
        Trains the model. This is used to train the model. It also sets the
        model to train mode so that it uses the dropout. And it checks if the
        model is already trained. If not, it trains the model and evaluates
        the model on the test set.
    update()
        Updates the model. This is used to update the model. It also sets the
        model to train mode so that it uses the dropout.
    """
    def __init__(
            self,
            config_dict: Dict,
            logger: BaseLogger,
            client_id=None) -> None:

        super().__init__(config_dict)
        self.config_dict = config_dict
        self.client_id = client_id
        self.train_config = TrainConfig(**config_dict["trainer"]["config"])
        self.logger = logger
        modelCls = registry.lookup('model', config_dict["model"])
        self.model_preproc: EnvisPreProcessor = registry.instantiate(
            modelCls.Preproc,
            config_dict["model"]['preproc'], unused_keys=(),
            client_id=client_id)

        with self.model_random:
            # 1. Construct model
            self.model_preproc.load_data_description()
            self.model = registry.construct(
                'model', self.config_dict["model"],
                preprocessor=self.model_preproc,
                unused_keys=('name', 'preproc')
            )
            if torch.cuda.is_available():
                self.model.cuda()

        self._data_loaders = {}
        self._scheduler = None

        with self.init_random:
            self.optimizer = registry.construct(
                'optimizer', self.config_dict['trainer']['optimizer'],
                params=self.model.parameters())
        self._saver = None

    def reset_loaders(self):
        self._data_loaders = {}

    @staticmethod
    def _yield_batches_from_epochs(loader, start_epoch):
        current_epoch = start_epoch
        while True:
            for batch in loader:
                yield batch, current_epoch
            current_epoch += 1

    def get_scheduler(self, optimizer, **kwargs):
        if self._scheduler is None:
            with self.init_random:
                self._scheduler = registry.construct(
                    'lr_scheduler',
                    self.config_dict['trainer'].get(
                        'lr_scheduler', {'name': 'noop'}),
                    optimizer=optimizer, **kwargs)
        return self._scheduler

    @property
    def saver(self):
        if self._saver is None:
            # 2. Restore model parameters
            self._saver = saver_mod.Saver(
                self.model, self.optimizer,
                keep_every_n=self.train_config.keep_every_n)
        return self._saver

    @property
    def data_loaders(self):
        if self._data_loaders:
            return self._data_loaders
        # TODO : FIX if not client_id will load whole dataset
        self.model_preproc.load()
        # 3. Get training data somewhere
        with self.data_random:
            train_data = self.model_preproc.dataset('train')
            train_data_loader = self.model_preproc.data_loader(
                train_data,
                batch_size=self.train_config.batch_size,
                num_workers=self.train_config.num_workers,
                pin_memory=self.train_config.pin_memory,
                persistent_workers=True,
                shuffle=True,
                drop_last=True)

        train_eval_data_loader = self.model_preproc.data_loader(
            train_data,
            pin_memory=self.train_config.pin_memory,
            num_workers=self.train_config.num_workers,
            persistent_workers=True,
            batch_size=self.train_config.eval_batch_size)

        val_data = self.model_preproc.dataset('val')
        val_data_loader = self.model_preproc.data_loader(
            val_data,
            num_workers=self.train_config.num_workers,
            pin_memory=self.train_config.pin_memory,
            persistent_workers=True,
            batch_size=self.train_config.eval_batch_size)
        self._data_loaders = {
            'train': train_data_loader,
            'train_eval': train_eval_data_loader,
            'val': val_data_loader
        }

    @staticmethod
    def eval_model(
            model,
            loader,
            eval_section,
            logger,
            num_eval_batches=-1,
            best_acc_test=None,
            best_auc_test=None,
            step=-1):
        scores = []
        targets = []
        model.eval()
        total_len = num_eval_batches if num_eval_batches > 0 else len(loader)
        with torch.no_grad():
            t_loader = tqdm(enumerate(loader), unit="batch", total=total_len)
            for i, testBatch in t_loader:
                # early exit if nbatches was set by the user and was exceeded
                if (num_eval_batches > 0) and (i >= num_eval_batches):
                    break
                t_loader.set_description(f"Running {eval_section}")

                inputs, true_labels = testBatch

                # forward pass
                Z_test = model.get_scores(model(inputs))

                S_test = Z_test.detach().cpu().numpy()  # numpy array
                T_test = true_labels.detach().cpu().numpy()  # numpy array

                scores.append(S_test)
                targets.append(T_test)

        model.train()
        scores = np.concatenate(scores, axis=0)
        targets = np.concatenate(targets, axis=0)
        metrics_dict = {
            "recall": lambda y_true, y_score: metrics.recall_score(
                y_true=y_true, y_pred=np.round(y_score)
            ),
            "precision": lambda y_true, y_score: metrics.precision_score(
                y_true=y_true, y_pred=np.round(y_score), zero_division=0.0
            ),
            "f1": lambda y_true, y_score: metrics.f1_score(
                y_true=y_true, y_pred=np.round(y_score)
            ),
            "ap": metrics.average_precision_score,
            "roc_auc": metrics.roc_auc_score,
            "accuracy": lambda y_true, y_score: metrics.accuracy_score(
                y_true=y_true, y_pred=np.round(y_score)
            ),
        }

        results = {}
        for metric_name, metric_function in metrics_dict.items():
            results[metric_name] = metric_function(targets, scores)
            logger.add_scalar(
                eval_section + "/" + "mlperf-metrics/" + metric_name,
                results[metric_name],
                step,
            )

        if (best_auc_test is not None) and\
                (results["roc_auc"] > best_auc_test):
            best_auc_test = results["roc_auc"]
            best_acc_test = results["accuracy"]
            return True, results

        return False, results

    def store_state(self):
        assert self.model is not None
        return {
            'model': self.model
        }

    def test(self):
        results = {}
        if self.train_config.eval_on_train:
            _, results['train_metrics'] = self.eval_model(
                self.model,
                self.data_loaders['train_eval'],
                eval_section='train_eval',
                num_eval_batches=self.train_config.num_eval_batches,
                logger=self.logger, step=-1)

        if self.train_config.eval_on_val:
            _, results['test_metrics'] = self.eval_model(
                self.model,
                self.data_loaders['test'],
                eval_section='test',
                logger=self.logger,
                num_eval_batches=self.train_config.num_eval_batches,
                step=-1)
        return results

    def train(self, modeldir=None):
        last_step, current_epoch = self.saver.restore(modeldir)
        lr_scheduler = self.get_scheduler(
            self.optimizer, last_epoch=last_step)

        if self.train_config.num_batches > 0:
            total_train_len = self.train_config.num_batches
        else:
            total_train_len = len(self.data_loaders['train'])
        train_dl = self._yield_batches_from_epochs(
            self.data_loaders['train'], start_epoch=current_epoch)

        # 4. Start training loop
        with self.data_random:
            best_acc_test = 0
            best_auc_test = 0
            dummy_input = next(iter(train_dl))[0]
            self.logger.add_graph(self.model, dummy_input[0])
            t_loader = tqdm(train_dl, unit='batch',
                            total=total_train_len)
            for batch, current_epoch in t_loader:
                t_loader.set_description(f"Training Epoch {current_epoch}")

                # Quit if too long
                if self.train_config.num_batches > 0 and\
                        last_step >= self.train_config.num_batches:
                    break
                if self.train_config.num_epochs > 0 and\
                        current_epoch >= self.train_config.num_epochs:
                    break

                # Evaluate model
                if last_step % self.train_config.eval_every_n == 0:
                    if self.train_config.eval_on_train:
                        self.eval_model(
                            self.model,
                            self.data_loaders['train_eval'],
                            'train_eval',
                            self.logger,
                            self.train_config.num_eval_batches,
                            step=last_step)

                    if self.train_config.eval_on_val:
                        if self.eval_model(
                                self.model,
                                self.data_loaders['val'],
                                'val',
                                self.logger,
                                self.train_config.num_eval_batches,
                                best_acc_test=best_acc_test,
                            best_auc_test=best_auc_test,
                                step=last_step)[1]:
                            self.saver.save(modeldir, last_step,
                                            current_epoch, is_best=True)

                # Compute and apply gradient
                with self.model_random:
                    input, true_label = batch
                    output = self.model(input)
                    loss = self.model.loss(output, true_label)
                    self.optimizer.zero_grad()
                    loss.backward()
                    self.optimizer.step()
                    lr_scheduler.step()

                # Report metrics
                if last_step % self.train_config.report_every_n == 0:
                    t_loader.set_postfix({'loss': loss.item()})
                    self.logger.add_scalar(
                        'train/loss', loss.item(), global_step=last_step)
                    self.logger.add_scalar(
                        'train/lr',  lr_scheduler.last_lr[0],
                        global_step=last_step)
                    if self.train_config.log_gradients:
                        self.logger.log_gradients(self.model, last_step)

                last_step += 1
                # Run saver
                if last_step % self.train_config.save_every_n == 0:
                    self.saver.save(modeldir, last_step, current_epoch)
        return self.model.state_dict()

    def update(self, state: Dict):
        # Update the model
        self.model.load_state_dict(state["model"].tensors)
        # # Update the optimizer
        # self.optimizer.load_state_dict(state["optimizer"].tensors)
        # # empty dataloaders for new dataset
        # self.reset_loaders()
        # # update dataset
        # self.model_preproc = state["model_preproc"]
