# Supplementary material for: Optimization design of railway logistics center layout based on mobile cloud edge computing
Source: PeerJ Comput Sci. 2023 Apr 20;9:e1298. doi: 10.7717/peerj-cs.1298 (PMC10280669; doi:10.7717/peerj-cs.1298)
Supplement: Supplemental Information 1 [file peerj-cs-09-1298-s001.zip › code/fedrec/utilities/cuda_utils.py]

import torch
import socket
import logging


def map_to_cuda(args, device=None, **kwargs):
    """
    CUDA differentiates between the host, the computer's CPU,
    main memory, device and the GPU. In CUDA programs, functions
    specify both on which device they are run and on which devices
    they are callable from.
    In this method, the processes are mapped and migrated to
    cuda on the basis of the type of argumentes used. If the
    arguments are of type list or tuple then it returns the list
    type else if the type is of dict then it returns the dictionary
    else if the type is of tensor then it returns the tensor type
    else it shows an error message of unsupported type for cuda
    migration.
    """
    if isinstance(args, (list, tuple)):
        return [map_to_cuda(arg, device, **kwargs) for arg in args]
    elif isinstance(args, dict):
        return {k: map_to_cuda(v, device, **kwargs) for k, v in args.items()}
    elif isinstance(args, torch.Tensor):
        return args.cuda(device, **kwargs)
    else:
        raise TypeError("unsupported type for cuda migration")


def map_to_list(model_params):
    """
    Model parameters are being mapped here to lists.
    """
    for k in model_params.keys():
        model_params[k] = model_params[k].detach().numpy().tolist()
    return model_params


def mapping_processes_to_gpus(gpu_config, process_id, worker_number):
    """
    Processes such as gpu_config,process_id and worker_number of
    the model params are being mapped to gpus.If there is no gpu configuration then it returns process id of gpu util maps else
    it returns the above processes such as process_id, worker_number
    and configuration of the gpu.

    Arguments
    ---------
    gpu_config :

    process_id : int
          id of the process

    worker_number : int
          specific number of the worker


    """
    if gpu_config == None:
        device = torch.device("cpu")
        logging.info(device)
        # return gpu_util_map[process_id][1]
        return device
    else:
        logging.info(gpu_config)
        gpu_util_map = {}
        i = 0
        for host, gpus_util_map_host in gpu_config.items():
            for gpu_j, num_process_on_gpu in enumerate(gpus_util_map_host):
                for _ in range(num_process_on_gpu):
                    gpu_util_map[i] = (host, gpu_j)
                    i += 1
        logging.info("Process: %d" % (process_id))
        logging.info("host: %s" % (gpu_util_map[process_id][0]))
        logging.info("gethostname: %s" % (socket.gethostname()))
        logging.info("gpu: %d" % (gpu_util_map[process_id][1]))
        assert i == worker_number

        device = torch.device(
            "cuda:" + str(gpu_util_map[process_id][1])
            if torch.cuda.is_available() else "cpu")
        logging.info(device)
        # return gpu_util_map[process_id][1]
        return device
