# Supplementary material for: Optimization design of railway logistics center layout based on mobile cloud edge computing
Source: PeerJ Comput Sci. 2023 Apr 20;9:e1298. doi: 10.7717/peerj-cs.1298 (PMC10280669; doi:10.7717/peerj-cs.1298)
Supplement: Supplemental Information 1 [file peerj-cs-09-1298-s001.zip › code/fedrec/utilities/io_utils.py]

import argparse
import os
from collections.abc import Iterable
import torch


def load_tensors(path):
   """
   Loads tensor by taking path as an argument and first
   confirms if the path is true then it loads path to the
   tensor and returns it else shows an error i.e path
   doesn't exist.
   """
    if os.path.isfile(path) == True:
        tensors = torch.load(path)
        return tensors
    else:
        raise ValueError("Path does not exist.")


def to_dict_with_sorted_values(d, key=None):
    """
    Takes dictionary d as parameter and returns dict
    with v values sorted.
    """
    return {k: sorted(v, key=key) for k, v in d.items()}


def to_dict_with_set_values(d):
    """
    Returns the result in set by checking the type
    of values being passed through the parameter d.
    """
    result = {}
    for k, v in d.items():
        hashable_v = []
        for v_elem in v:
            if isinstance(v_elem, list):
                hashable_v.append(tuple(v_elem))
            else:
                hashable_v.append(v_elem)
        result[k] = set(hashable_v)
    return result


def save_tensors(tensors, path) -> str:
    """
    Checks if the file path is true then it returns
    the tensor path else the path is joined to
    "completeName" which is further returned.

    Example
    -------
    >>> import tensorflow

      # creating object and asigning location
    >>> model=tensorflow.keras.Model()
    >>> path='Model_folder/Files'

      # saving model to specified path
    >>> model.save_weights(path)

    """

    if os.path.isfile(path) == True:
        torch.save(tensors, path)
        return path
    else:
        completeName = os.path.join(path)
        file1 = open(completeName, "wb")
        torch.save(tensors, file1)
        return completeName


def tuplify(dictionary):
    if dictionary is None:
        return tuple()
    assert isinstance(dictionary, dict)
    def value(x): return dictionary[x]
    return tuple(key for key in sorted(dictionary, key=value))


def dictify(iterable):
    assert isinstance(iterable, Iterable)
    return {v: i for i, v in enumerate(iterable)}


def dash_separated_ints(value):
    """
    This method takes a list of int as input
    and returns the dash-seperated list of values.

    Example
    -------
    >>> value = "2-3-4"
    >>> x = value.split("-")
    >>> print(x)
    ['2','3','4']

    """
    vals = value.split("-")
    for val in vals:
        try:
            int(val)
        except ValueError:
            raise argparse.ArgumentTypeError(
                "%s is not a valid dash separated list of ints" % value
            )

    return value


def dash_separated_floats(value):
    """
    This method takes a list of float values as input
    and returns the dash-seperated list of values.

    Example
    -------
    >>> value = "1.0-1.0"
    >>> x = value.split("-")
    >>> print(x)
    ['1.0','1.0']

    """
    vals = value.split("-")
    for val in vals:
        try:
            float(val)
        except ValueError:
            raise argparse.ArgumentTypeError(
                "%s is not a valid dash separated list of floats" % value
            )

    return value
