# Supplementary material for: Optimization design of railway logistics center layout based on mobile cloud edge computing
Source: PeerJ Comput Sci. 2023 Apr 20;9:e1298. doi: 10.7717/peerj-cs.1298 (PMC10280669; doi:10.7717/peerj-cs.1298)
Supplement: Supplemental Information 1 [file peerj-cs-09-1298-s001.zip › code/fedrec/utilities/random_state.py]

import random
import sys
import attr
from typing import Dict
import numpy as np
import torch


class RandomState:
    def __init__(self):
        self.random_mod_state = random.getstate()
        self.np_state = np.random.get_state()
        self.torch_cpu_state = torch.get_rng_state()
        self.torch_gpu_states = [
            torch.cuda.get_rng_state(d)
            for d in range(torch.cuda.device_count())
        ]

    def restore(self):
        random.setstate(self.random_mod_state)
        np.random.set_state(self.np_state)
        torch.set_rng_state(self.torch_cpu_state)
        for d, state in enumerate(self.torch_gpu_states):
            torch.cuda.set_rng_state(state, d)


class RandomContext:
    '''Save and restore state of PyTorch, NumPy, Python RNGs.'''

    def __init__(self, seed=None):
        outside_state = RandomState()

        random.seed(seed)
        np.random.seed(seed)
        if seed is None:
            torch.manual_seed(random.randint(-sys.maxsize - 1, sys.maxsize))
        else:
            torch.manual_seed(seed)
        # torch.cuda.manual_seed_all is called by torch.manual_seed
        self.inside_state = RandomState()

        outside_state.restore()

        self._active = False

    def __enter__(self):
        if self._active:
            raise Exception('RandomContext can be active only once')

        # Save current state of RNG
        self.outside_state = RandomState()
        # Restore saved state of RNG for this context
        self.inside_state.restore()
        self._active = True

    def __exit__(self, exception_type, exception_value, traceback):
        # Save current state of RNG
        self.inside_state = RandomState()
        # Restore state of RNG saved in __enter__
        self.outside_state.restore()
        self.outside_state = None

        self._active = False


@attr.s
class RandomizationConfig:
    # Seed for RNG used in shuffling the training data.
    data_seed = attr.ib(default=None)
    # Seed for RNG used in initializing the model.
    init_seed = attr.ib(default=None)
    # Seed for RNG used in computing the model's training loss.
    # Only relevant with internal randomness in the model, e.g. with dropout.
    model_seed = attr.ib(default=None)


class Reproducible(object):
    def __init__(self, config: Dict) -> None:
        self.data_random = RandomContext(
            config["data_seed"])
        self.model_random = RandomContext(
            config["model_seed"])
        self.init_random = RandomContext(
            config["init_seed"])
