# Supplementary material for: Optimization design of railway logistics center layout based on mobile cloud edge computing
Source: PeerJ Comput Sci. 2023 Apr 20;9:e1298. doi: 10.7717/peerj-cs.1298 (PMC10280669; doi:10.7717/peerj-cs.1298)
Supplement: Supplemental Information 1 [file peerj-cs-09-1298-s001.zip › code/fedrec/utilities/saver_utils.py]

"""Tools to save/restore model from checkpoints."""

import shutil
import os
import re

import torch

CHECKPOINT_PATTERN = re.compile('^model_checkpoint-(\d+)$')


class ArgsDict(dict):

    def __init__(self, **kwargs):
        super(ArgsDict, self).__init__()
        for key, value in kwargs.items():
            self[key] = value
        self.__dict__ = self


def create_link(original, link_name):
    if os.path.islink(link_name):
        os.unlink(link_name)
    try:
        os.symlink(os.path.basename(original), link_name)
    except OSError:
        shutil.copy2(original, link_name)


def load_checkpoint(model,
                    optimizer,
                    model_dir,
                    map_location=None,
                    step=None):
    path = os.path.join(model_dir, 'model_checkpoint')
    if step is not None:
        path += '-{:08d}'.format(step)
    if os.path.exists(path):
        print("Loading model from %s" % path)
        checkpoint = torch.load(path, map_location=map_location)
        model.load_state_dict(checkpoint['model'], strict=False)
        optimizer.load_state_dict(checkpoint['optimizer'])
        return checkpoint.get('step', 0), checkpoint.get('epoch', 0)
    return 0, 0


def load_and_map_checkpoint(model, model_dir, remap):
    path = os.path.join(model_dir, 'model_checkpoint')
    print("Loading parameters %s from %s" % (remap.keys(), model_dir))
    checkpoint = torch.load(path)
    new_state_dict = model.state_dict()
    for name, value in remap.items():
        # TODO: smarter mapping.
        new_state_dict[name] = checkpoint['model'][value]
    model.load_state_dict(new_state_dict)


def save_checkpoint(model,
                    optimizer,
                    step,
                    epoch,
                    model_dir,
                    is_best,
                    ignore=[],
                    keep_every_n=10000000):
    if not os.path.exists(model_dir):
        os.makedirs(model_dir)
    path_without_step = os.path.join(model_dir, 'model_checkpoint')
    step_padded = format(step, '08d')
    state_dict = model.state_dict()
    if ignore:
        for key in state_dict.keys():
            for item in ignore:
                if key.startswith(item):
                    state_dict.pop(key)
    path_with_step = '{}-{}'.format(path_without_step, step_padded)
    torch.save({
        'model': state_dict,
        'optimizer': optimizer.state_dict(),
        'epoch': epoch,
        'step': step
    }, path_with_step)
    create_link(path_with_step, path_without_step)
    create_link(path_with_step, os.path.join(model_dir, 'best_checkpoint'))

    # Cull old checkpoints.
    if keep_every_n is not None:
        all_checkpoints = []
        for name in os.listdir(model_dir):
            m = CHECKPOINT_PATTERN.match(name)
            if m is None or name == os.path.basename(path_with_step):
                continue
            checkpoint_step = int(m.group(1))
            all_checkpoints.append((checkpoint_step, name))
        all_checkpoints.sort()

        last_step = float('-inf')
        for checkpoint_step, name in all_checkpoints:
            if checkpoint_step - last_step >= keep_every_n:
                last_step = checkpoint_step
                continue
            os.unlink(os.path.join(model_dir, name))


class Saver(object):
    """Class to manage save and restore for the model and optimizer."""

    def __init__(self, model, optimizer, keep_every_n=None):
        self._model = model
        self._optimizer = optimizer
        self._keep_every_n = keep_every_n

    def restore(self, model_dir=None, map_location=None, step=None):
        """Restores model and optimizer from given directory.

        Returns
           Last training step for the model restored.
        """
        if model_dir is None:
            return 0, 0
        last_step, epoch = load_checkpoint(
            self._model, self._optimizer, model_dir, map_location, step)
        return last_step, epoch

    def save(self, model_dir, step, epoch, is_best=False):
        """Saves model and optimizer to given directory.
        Args:
           model_dir: Model directory to save. If None ignore.
           step: Current training step.
        """
        if model_dir is None:
            return
        save_checkpoint(self._model, self._optimizer, step, epoch, model_dir,
                        keep_every_n=self._keep_every_n, is_best=is_best)

    def restore_part(self, other_model_dir, remap):
        """Restores part of the model from other directory.
        Useful to initialize part of the model with another pretrained model.
        Args:
            other_model_dir: Model directory to load from.
            remap: dict, remapping current parameters to the other model's.
        """
        load_and_map_checkpoint(self._model, other_model_dir, remap)
