# Supplementary material for: Optimization design of railway logistics center layout based on mobile cloud edge computing
Source: PeerJ Comput Sci. 2023 Apr 20;9:e1298. doi: 10.7717/peerj-cs.1298 (PMC10280669; doi:10.7717/peerj-cs.1298)
Supplement: Supplemental Information 1 [file peerj-cs-09-1298-s001.zip › code/notebooks/expermients/test_job_executor.ipynb]

# %% [code]
import sys
sys.path.append("../")
print(sys.path)

# %% [code]
import yaml
import json
from json import dumps, loads
from kafka import KafkaProducer, KafkaConsumer
from fedrec.data_models.job_submit_model import JobSubmitMessage
from fedrec.utilities import registry
import fedrec
import experiments
import fl_strategies
import datasets
with open("../configs/regression.yml", 'r') as cfg:
    config = yaml.load(cfg, Loader=yaml.FullLoader)

def init_kafka(config):
    producer_url = "{}:{}".format(
        config["producer_url"], config["producer_port"])
    return KafkaProducer(
        bootstrap_servers=[producer_url])

# serializer = registry.construct("serializer", "json")
# config = config["multiprocessing"]["communications"]

producer = init_kafka(config["multiprocessing"]["communication_interface"])
producer.send('job-request-aggregator', value=str({"job_type":"train", "results": {},"error": [1,2]}).encode('utf-8'))


# %% [code]
def init_kafka(config):
    consumer_url = "{}:{}".format(
        config["consumer_url"], config["consumer_port"])
    return KafkaConsumer(
        bootstrap_servers=[consumer_url])


# %% [code]
from fedrec.python_executors.aggregator import Aggregator, Neighbour
from fedrec.utilities.logger import NoOpLogger
from fedrec.data_models.state_tensors_model import StateTensors
from inspect import ismethod, getmembers, isfunction
from fedrec.utilities import registry
import torch
import yaml 

import fedrec
import experiments
import fl_strategies
import datasets

with open("../configs/regression.yml", 'r') as cfg:
    config = yaml.load(cfg, Loader=yaml.FullLoader)

ag_config = {
        # Seed for RNG used in shuffling the training data.
    "data_seed" : 100,
    # Seed for RNG used in initializing the model.
    "init_seed" : 100,
    # Seed for RNG used in computing the model's training loss.
    # Only relevant with internal randomness in the model, e.g. with dropout.
    "model_seed" : 100
}
tensor = StateTensors(
        storage='/home/varun/dump_tensor/',
        worker_id=0, round_idx=0,
        tensors=torch.load(
            '/home/ramesht/dump_tensor/worker_id_0/0_0_trainer87.pt'),
        tensor_type='trainer',
        suffix="41")

in_neighbours={
            0: Neighbour(0, tensor, 5)}
worker=registry.construct('aggregator',
                        config['aggregator'],
                        unused_keys=(),
                        config_dict=config,
                        in_neighbours=in_neighbours,
                        out_neighbours={})
print({
    func_name: getattr(worker, func_name)
    for func_name in dir(worker)
    if callable(getattr(worker, func_name))
})

print("*****************************")

print(
    {
    func_name_list[0]: getattr(worker, func_name_list[0])
    for func_name_list in getmembers(worker, predicate=ismethod)
}
)

# %% [code]
worker.model.load_state_dict(tensor.tensors)

# %% [code]
tensor = StateTensors(
        storage='/home/varun/dump_tensor/',
        worker_id=0, round_idx=0,
        tensors=torch.load(
            '/home/varun/dump_tensor/user-module_1.pt'),
        tensor_type='trainer',
        suffix="41")

# %% [code]
from fedrec.utilities.io_utils import save_tensors
save_tensors(worker.model.state_dict(), '/home/varun/dump_tensor/test.pt')
