# Supplementary material for: Optimization design of railway logistics center layout based on mobile cloud edge computing
Source: PeerJ Comput Sci. 2023 Apr 20;9:e1298. doi: 10.7717/peerj-cs.1298 (PMC10280669; doi:10.7717/peerj-cs.1298)
Supplement: Supplemental Information 1 [file peerj-cs-09-1298-s001.zip › code/requirements.txt]

argon2-cffi==21.3.0
argon2-cffi-bindings==21.2.0
asttokens==2.0.5
attrs==21.4.0
backcall==0.2.0
beautifulsoup4==4.10.0
black==22.1.0
bleach==4.1.0
certifi==2021.10.8
cffi==1.15.0
charset-normalizer==2.0.12
click==8.0.3
cycler==0.11.0
debugpy==1.5.1
decorator==5.1.1
defusedxml==0.7.1
Deprecated==1.2.13
entrypoints==0.4
executing==0.8.2
filelock==3.5.1
fonttools==4.29.1
gdown==4.2.1
grpcio==1.43.0
idna==3.3
importlib-resources==5.4.0
iniconfig==1.1.1
ipykernel==6.9.1
ipython==8.0.1
ipython-genutils==0.2.0
ipywidgets==7.6.5
jedi==0.18.1
Jinja2==3.0.3
joblib==1.1.0
jsonschema==4.4.0
jupyter==1.0.0
jupyter-client==7.1.2
jupyter-console==6.4.0
jupyter-core==4.9.2
jupyterlab-pygments==0.1.2
jupyterlab-widgets==1.0.2
kafka-python==2.0.2
kiwisolver==1.3.2
lab==7.0
MarkupSafe==2.0.1
matplotlib==3.5.1
matplotlib-inline==0.1.3
mistune==0.8.4
msgpack==1.0.3
mypy-extensions==0.4.3
nbclient==0.5.11
nbconvert==6.4.2
nbformat==5.1.3
nest-asyncio==1.5.4
notebook==6.4.8
numpy==1.22.2
packaging==21.3
pandas==1.4.1
pandocfilters==1.5.0
parso==0.8.3
pathspec==0.9.0
pexpect==4.8.0
pickleshare==0.7.5
Pillow==9.0.1
platformdirs==2.5.0
pluggy==1.0.0
prometheus-client==0.13.1
prompt-toolkit==3.0.28
protobuf==3.19.4
ptyprocess==0.7.0
pure-eval==0.2.2
py==1.11.0
pycparser==2.21
Pygments==2.11.2
pyparsing==3.0.7
pyrsistent==0.18.1
PySocks==1.7.1
pytest==7.0.1
python-dateutil==2.8.2
pytz==2021.3
PyYAML==6.0
pyzmq==22.3.0
qtconsole==5.2.2
QtPy==2.0.1
ray==1.10.0
redis==4.1.4
requests==2.27.1
scikit-learn==1.0.2
scipy==1.8.0
Send2Trash==1.8.0
simplejson==3.17.6
six==1.16.0
soupsieve==2.3.1
stack-data==0.2.0
terminado==0.13.1
testpath==0.5.0
threadpoolctl==3.1.0
toml==0.10.2
tomli==2.0.1
torch==1.10.2
torchaudio==0.10.2
torchvision==0.11.3
tornado==6.1
tqdm==4.62.3
traitlets==5.1.1
txt2tags==3.7
typing-extensions==4.1.1
urllib3==1.26.8
wcwidth==0.2.5
webencodings==0.5.1
widgetsnbextension==3.5.2
wrapt==1.13.3
zipp==3.7.0
