# Supplementary material for: Optimization design of railway logistics center layout based on mobile cloud edge computing
Source: PeerJ Comput Sci. 2023 Apr 20;9:e1298. doi: 10.7717/peerj-cs.1298 (PMC10280669; doi:10.7717/peerj-cs.1298)
Supplement: Supplemental Information 1 [file peerj-cs-09-1298-s001.zip › code/scala_core/build.sbt]

name := "EnvisEdge"

version := "0.1"

scalaVersion := "2.13.6"

projectDependencies ++= Seq(
  DefinedDependencies.Akka.actorTyped,
  DefinedDependencies.Logging.slf4jBackend,
  DefinedDependencies.AkkaTest.testkit,
  DefinedDependencies.AkkaTest.scalatest
)
