# Supplementary material for: Optimization design of railway logistics center layout based on mobile cloud edge computing
Source: PeerJ Comput Sci. 2023 Apr 20;9:e1298. doi: 10.7717/peerj-cs.1298 (PMC10280669; doi:10.7717/peerj-cs.1298)
Supplement: Supplemental Information 1 [file peerj-cs-09-1298-s001.zip › code/scala_core/project/metals.sbt]

// DO NOT EDIT! This file is auto-generated.

// This file enables sbt-bloop to create bloop config files.

addSbtPlugin("ch.epfl.scala" % "sbt-bloop" % "1.4.12")
