# Supplementary material for: Optimization design of railway logistics center layout based on mobile cloud edge computing
Source: PeerJ Comput Sci. 2023 Apr 20;9:e1298. doi: 10.7717/peerj-cs.1298 (PMC10280669; doi:10.7717/peerj-cs.1298)
Supplement: Supplemental Information 1 [file peerj-cs-09-1298-s001.zip › code/scala_core/src/main/scala/org/nimbleedge/envisedge/Main.scala]

package org.nimbleedge.envisedge

import models._

object Main {
    def main(args: Array[String]): Unit = {

        /*
        The graphical structure of the topology below

            O1
             ├── A1
             │   ├── T1
             │   └── T2
             |
             └── A2
                 ├── T3
                 ├── T4
                 └── A3
                     ├── T5 
                     └── T6

        */
        val o1 = OrchestratorIdentifier("O1")
        val a1 = AggregatorIdentifier(o1, "A1")
        val a2 = AggregatorIdentifier(o1, "A2")
        val a3 = AggregatorIdentifier(a2, "A3")
        val t1 = TrainerIdentifier(a1, "T1")
        val t2 = TrainerIdentifier(a1, "T2")
        val t3 = TrainerIdentifier(a2, "T3")
        val t4 = TrainerIdentifier(a2, "T4")
        val t5 = TrainerIdentifier(a3, "T5")
        val t6 = TrainerIdentifier(a3, "T6")

        /*
        The graphical structure of the topology below

            O2
             ├── A21
             │   ├── T21
             │   └── A23
             |       ├── T23 
             |       └── T24
             |
             └── A22
                 ├── T22
                 └── T25

        */
        val o2 = OrchestratorIdentifier("O2")
        val a21 = AggregatorIdentifier(o2, "A21")
        val a22 = AggregatorIdentifier(o2, "A22")
        val a23 = AggregatorIdentifier(a21, "A23")
        val t21 = TrainerIdentifier(a21, "T21")
        val t22 = TrainerIdentifier(a22, "T22")
        val t23 = TrainerIdentifier(a23, "T23")
        val t24 = TrainerIdentifier(a23, "T24")
        val t25 = TrainerIdentifier(a22, "T25")

        println(t1.toString())
        println(t2.toString())
        println(t3.toString())
        println(t4.toString())
        println(t5.toString())

        println(t21.toString())
        println(t22.toString())
        println(t23.toString())
        println(t24.toString())
        println(t25.toString())
        println(t22.toList())

        println(a2.getChildren())
    }
}
