# Supplementary material for: Optimization design of railway logistics center layout based on mobile cloud edge computing
Source: PeerJ Comput Sci. 2023 Apr 20;9:e1298. doi: 10.7717/peerj-cs.1298 (PMC10280669; doi:10.7717/peerj-cs.1298)
Supplement: Supplemental Information 1 [file peerj-cs-09-1298-s001.zip › code/scala_core/src/main/scala/org/nimbleedge/envisedge/NimbleFLSimulator.scala]

package org.nimbleedge.envisedge

import akka.actor.typed.ActorSystem

object NimbleFLSimulator {
	def main(args: Array[String]): Unit = {
		ActorSystem[Nothing](SimulatorSupervisor(), "nimble-fl-simulator")
	}
}
