# Supplementary material for: Optimization design of railway logistics center layout based on mobile cloud edge computing
Source: PeerJ Comput Sci. 2023 Apr 20;9:e1298. doi: 10.7717/peerj-cs.1298 (PMC10280669; doi:10.7717/peerj-cs.1298)
Supplement: Supplemental Information 1 [file peerj-cs-09-1298-s001.zip › code/scala_core/src/main/scala/org/nimbleedge/envisedge/Trainer.scala]

package org.nimbleedge.envisedge

import models._

import akka.actor.typed.Behavior
import akka.actor.typed.scaladsl.Behaviors
import akka.actor.typed.scaladsl.ActorContext
import akka.actor.typed.scaladsl.AbstractBehavior
import akka.actor.typed.Signal
import akka.actor.typed.PostStop

object Trainer {
    def apply(traId: TrainerIdentifier): Behavior[Command] =
        Behaviors.setup(new Trainer(_, traId))
    
    trait Command

    // TODO
    // Add messages here
}

class Trainer(context: ActorContext[Trainer.Command], traId: TrainerIdentifier) extends AbstractBehavior[Trainer.Command](context) {
    import Trainer._

    // TODO
    // Add state and persistent information

    context.log.info("Trainer {} started", traId.toString())

    override def onMessage(msg: Command): Behavior[Command] =
        msg match {
            // TODO
            case _ =>
                this
        }
    
    override def onSignal: PartialFunction[Signal,Behavior[Command]] = {
        case PostStop =>
            context.log.info("Trainer {} stopped", traId.toString())
            this
    }
}
