# Supplementary material for: Optimization design of railway logistics center layout based on mobile cloud edge computing
Source: PeerJ Comput Sci. 2023 Apr 20;9:e1298. doi: 10.7717/peerj-cs.1298 (PMC10280669; doi:10.7717/peerj-cs.1298)
Supplement: Supplemental Information 1 [file peerj-cs-09-1298-s001.zip › code/scala_core/src/main/scala/org/nimbleedge/envisedge/models/Identifier.scala]

package org.nimbleedge.envisedge.models

import java.security.{MessageDigest => MD}
import java.nio.ByteBuffer
import scala.collection.mutable.ListBuffer

sealed abstract class Identifier {
    def name() : String
    def computeDigest() : Array[Byte]
    val digest : Array[Byte] = computeDigest()
    override val hashCode : Int = ByteBuffer.wrap(digest.slice(0,4)).getInt

    def hash(baseName: String, args: List[Identifier]): Array[Byte] = {
        val md = MD.getInstance("SHA-256")
        md.reset()
        md.update(baseName.getBytes("UTF-8"))
        args.foreach(
            arg => md.update(arg.digest)
        )
        md.digest()
    }

    override def equals(identifier_val: Any): Boolean = {
        identifier_val match {
            case i : Identifier => hashCode == identifier_val.hashCode && MD.isEqual(digest, i.digest)
            case _ => false
        }
    }

    /* Traversal path of the current node from root node.

       For example, if we had a structure like:

       O1
        ├── A1
        │   ├── T1
        │   └── T2
        |
        └── A2
            ├── T3
            ├── T4
            └── A3
                ├── T5 
                └── T6

        A2.toList() would return => [O1, A2]
        T5.toList() would return => [O1, A2, A3, T5]
    */
    def toList(): List[Identifier] = List.empty

    // Children
    val children : ListBuffer[Identifier] = ListBuffer.empty
    def getChildren(): List[Identifier] = children.toList

    // TODO
    // The removal of children from the list has to be done manually
}

case class OrchestratorIdentifier(id: String) extends Identifier {
    // String Representation
    override def name(): String = id
    override def toString(): String = id

    // Get List
    override def toList(): List[Identifier] = List(this)

    // Hash digest
    override def computeDigest(): Array[Byte] = hash("_Orc" + id, List.empty)
}

case class AggregatorIdentifier(parentIdentifier: Identifier, id: String) extends Identifier {

    // Add into parents children
    parentIdentifier.children += this

    // String Representation
    override def name(): String = id
    override def toString(): String = parentIdentifier.toString() + " -> " + id

    // Get List
    override def toList(): List[Identifier] = parentIdentifier.toList().appended(this)

    // Hash digest
    override def computeDigest(): Array[Byte] = hash("_Agg" + id, parentIdentifier.toList())

    // Get Orchestrator
    // Always the root node
    def getOrchestrator(): OrchestratorIdentifier = {
        val orcId = parentIdentifier.toList().head
        orcId match {
            case result @ OrchestratorIdentifier(_) => result
            case _ => throw new IllegalArgumentException("Orchestrator identifier not available.")
        }
    }

    // Get List of parent aggregators
    // NOTE: Including the current aggregator identifier
    def getAggregators(): List[AggregatorIdentifier] = {
        parentIdentifier match {
            case OrchestratorIdentifier(_) => List.empty
            case _ => this.toList().drop(1).map(
                value => value match {
                    case result @ AggregatorIdentifier(_, _) => result
                    case _ => throw new IllegalArgumentException("Aggregator identifier not available.")
                }
            )
        }
    }
}

case class TrainerIdentifier(parentIdentifier: Identifier, id: String) extends Identifier {

    // Add into parents children
    parentIdentifier.children += this

    // String Representation
    override def name(): String = id
    override def toString(): String = parentIdentifier.toString() + " -> " + id

    // Get List
    override def toList(): List[Identifier] = parentIdentifier.toList().appended(this)

    // Hash digest
    override def computeDigest(): Array[Byte] = hash("_Tra" + id, parentIdentifier.toList())

    // Get Orchestrator
    // Always the root node
    def getOrchestrator(): OrchestratorIdentifier = {
        val orcId = parentIdentifier.toList().head
        orcId match {
            case result @ OrchestratorIdentifier(_) => result
            case _ => throw new IllegalArgumentException("Orchestrator identifier not available.")
        }
    }

    // Get List of parent aggregators
    def getAggregators(): List[AggregatorIdentifier] = {
        parentIdentifier match {
            case OrchestratorIdentifier(_) => List.empty
            case _ => parentIdentifier.toList().drop(1).map(
                value => value match {
                    case result @ AggregatorIdentifier(_, _) => result
                    case _ => throw new IllegalArgumentException("Aggregator identifier not available.")
                }
            )
        }
    }
}
