# Supplementary material for: Optimization design of railway logistics center layout based on mobile cloud edge computing
Source: PeerJ Comput Sci. 2023 Apr 20;9:e1298. doi: 10.7717/peerj-cs.1298 (PMC10280669; doi:10.7717/peerj-cs.1298)
Supplement: Supplemental Information 1 [file peerj-cs-09-1298-s001.zip › code/scala_core/src/main/scala/org/nimbleedge/envisedge/models/TopologyTree.scala]

package org.nimbleedge.envisedge.models

import java.security.{MessageDigest => MD}
import java.nio.ByteBuffer

sealed abstract class TopologyTree {
	def computeDigest() : Array[Byte]
	val digest : Array[Byte] = computeDigest()
	override val hashCode : Int = ByteBuffer.wrap(digest.slice(0,4)).getInt

	def hash(baseName: String, args: Set[TopologyTree]): Array[Byte] = {
		val md = MD.getInstance("SHA-256")
		md.reset()
		md.update(baseName.getBytes("UTF-8"))

		// Two Same Sets will always have the same hashcode
		// Instead of computing hashcode separately for the sets,
		// We use their internal one.
		md.update(ByteBuffer.allocate(4).putInt(args.hashCode()).array())

		md.digest()
	}

	override def equals(identifier_val: Any): Boolean = {
		identifier_val match {
			case i : TopologyTree => hashCode == identifier_val.hashCode && MD.isEqual(digest, i.digest)
			case _ => false
		}
	}
}

// Creating Leaf and Node separately for keeping the distinction between Trainers
// and Orchestrators + Aggregators

// Leaf will always be a TrainerIdentifier
case class Leaf(value: TrainerIdentifier) extends TopologyTree {
	override def toString(): String = value.name()

	override def computeDigest(): Array[Byte] = hash("_Leaf" + value.name(), Set.empty)
}

// Node can be only OrchestratorIdentifier or AggregatorIdentifier
// It should have more that one children
case class Node(value: Either[OrchestratorIdentifier, AggregatorIdentifier], children: Set[TopologyTree]) extends TopologyTree {
	override def toString(): String = {
		val node_value : String = value match {
			case Left(x) => x.name()
			case Right(x) => x.name()
		}
		node_value + children.mkString("(", ", ", ")")
	}

	override def computeDigest(): Array[Byte] = {
		val node_value : String = value match {
			case Left(x) => "_Node_Orc" + x.name()
			case Right(x) => "_Node_Agg" + x.name()
		}
		hash(node_value, children)
	}
}
