# Supplementary material for: Optimization design of railway logistics center layout based on mobile cloud edge computing
Source: PeerJ Comput Sci. 2023 Apr 20;9:e1298. doi: 10.7717/peerj-cs.1298 (PMC10280669; doi:10.7717/peerj-cs.1298)
Supplement: Supplemental Information 1 [file peerj-cs-09-1298-s001.zip › code/scala_core/src/test/scala/org/nimbleedge/envisedgde/OrchestratorSpec.scala]

package org.nimbleedge.envisedge

import akka.actor.testkit.typed.scaladsl.ScalaTestWithActorTestKit
import org.scalatest.wordspec.AnyWordSpecLike

class OrchestratorSpec extends ScalaTestWithActorTestKit with AnyWordSpecLike {
	import models._

	// TODO
	// Add Orchestrator tests here
}
