# Supplementary material for: Optimization design of railway logistics center layout based on mobile cloud edge computing
Source: PeerJ Comput Sci. 2023 Apr 20;9:e1298. doi: 10.7717/peerj-cs.1298 (PMC10280669; doi:10.7717/peerj-cs.1298)
Supplement: Supplemental Information 1 [file peerj-cs-09-1298-s001.zip › code/scripts/download_criteo.sh]

#!/bin/bash

for i in {0..8}; do
curl -O http://azuremlsampleexperiments.blob.core.windows.net/criteo/day_$i.gz
done
