# Supplementary material for: Optimization design of railway logistics center layout based on mobile cloud edge computing
Source: PeerJ Comput Sci. 2023 Apr 20;9:e1298. doi: 10.7717/peerj-cs.1298 (PMC10280669; doi:10.7717/peerj-cs.1298)
Supplement: Supplemental Information 1 [file peerj-cs-09-1298-s001.zip › code/scripts/remove_topics.sh]

#!/bin/bash

read -p "Enter path to kafka Directory : " DIR 
read -p "kafka url : " URL

cd ${DIR}/
echo "Removing Topics..."
bin/kafka-topics.sh --delete --topic job-response-trainer --bootstrap-server ${URL}:9092
bin/kafka-topics.sh --delete --topic job-request-trainer --bootstrap-server ${URL}:9092
bin/kafka-topics.sh --delete --topic job-request-aggregator --bootstrap-server ${URL}:9092
bin/kafka-topics.sh --delete --topic job-response-aggregator --bootstrap-server ${URL}:9092
