# Supplementary material for: Optimization design of railway logistics center layout based on mobile cloud edge computing
Source: PeerJ Comput Sci. 2023 Apr 20;9:e1298. doi: 10.7717/peerj-cs.1298 (PMC10280669; doi:10.7717/peerj-cs.1298)
Supplement: Supplemental Information 1 [file peerj-cs-09-1298-s001.zip › code/setup.py]

from setuptools import setup

setup(
    name='envisedge',
    version='0.0.1',
    description='A simulator for federated learning',
    url='https://github.com/NimbleEdge/envisedge',
    author='Varun Kumar Khare',
    author_email='vkkhare@nimbleedge.ai',
    license='Apache 2-clause',
    packages=['fedrec','fl_strategies','experiments'],
    install_requires=['numpy'],

    classifiers=[
        'Development Status :: 1 - Planning',
        'Intended Audience :: Science/Research',
        'License :: OSI Approved :: Apache License',
        'Operating System :: POSIX :: Linux',
        'Programming Language :: Python :: 3.8',
    ],
)
