# Supplementary material for: Optimization design of railway logistics center layout based on mobile cloud edge computing
Source: PeerJ Comput Sci. 2023 Apr 20;9:e1298. doi: 10.7717/peerj-cs.1298 (PMC10280669; doi:10.7717/peerj-cs.1298)
Supplement: Supplemental Information 1 [file peerj-cs-09-1298-s001.zip › code/tests/test_configs/test_config.yml]

test_generate_message_dict:
  params: [job_type, job_args, job_kwargs, senderid, receiverid, workerstate]
  values: [["train", "01", "01", "01", "01", "01"],["test", "00", "00", "00", "00", "00"]]

test_json_jobresponsemessage_serialize:
  params: [job_type, senderid, receiverid]
  values: [["train", "01", "01"],["test", "00", "00"]]

test_json_jobsubmitmessage_serialize:
  params: [job_type, job_args, job_kwargs, senderid, receiverid, workerstate]
  values: [["train", "01", "01", "01", "01", "01"],["test", "00", "00", "00", "00", "00"]]

test_json_jobsubmitmessage_deserialize:
  params: [job_type, job_args, job_kwargs, senderid, receiverid, workerstate]
  values: [["train", "01", "01", "01", "01", "01"],["test", "00", "00", "00", "00", "00"]]

test_json_jobresponsemessage_deserialize:
  params: [job_type, senderid, receiverid]
  values: [["train", "01", "01"],["test", "00", "00"]]
  
test_message:
  params: [senderid, receiverid]
  values: [["01", "01"],["00", "00"]]

test_worker_state:
  params: [job_type, job_args, job_kwargs, senderid, receiverid, workerstate]
  values: [["train", "01", "01", "01", "01", "01"],["test", "00", "00", "00", "00", "00"]]

test_job_type:
  params: [job_type, job_args, job_kwargs, senderid, receiverid, workerstate]
  values: [["train", "01", "01", "01", "01", "01"],["test", "00", "00", "00", "00", "00"]]

test_jobresponse_status:
  params: [job_type, senderid, receiverid]
  values: [["train", "01", "01"],["test", "00", "00"]]

test_jobsubmitmessage :
  params: [job_type, job_args, job_kwargs, senderid, receiverid, workerstate]
  values: [["train", "01", "01", "01", "01", "01"],["test", "00", "00", "00", "00", "00"]]  

test_jobresponsemessage :
  params: [job_type, senderid, receiverid]
  values: [["train", "01", "01"],["test", "00", "00"]]
