# Supplementary material for: Optimization design of railway logistics center layout based on mobile cloud edge computing
Source: PeerJ Comput Sci. 2023 Apr 20;9:e1298. doi: 10.7717/peerj-cs.1298 (PMC10280669; doi:10.7717/peerj-cs.1298)
Supplement: Supplemental Information 1 [file peerj-cs-09-1298-s001.zip › code/tests/unit_tests/test_message.py]

import json

import pytest
import yaml
from fedrec.communications.messages import Message, JobSubmitMessage,\
     JobResponseMessage
from fedrec.python_executors.base_actor import ActorState

with open("./tests/test_configs/test_config.yml", 'r') as cfg:
    config = yaml.load(cfg, Loader=yaml.FullLoader)


def pytest_generate_tests(metafunc):
    fct_name = metafunc.function.__name__
    if fct_name in config:
        params = config[fct_name]
        metafunc.parametrize(params["params"], params["values"])

def test_message(senderid, receiverid):
    """test Message class and its methods
    """
    
    obj = Message(senderid, receiverid)
    
    assert obj.get_sender_id() == senderid
    assert obj.get_receiver_id() == receiverid
    assert obj.__type__ == obj.__class__.__name__

def test_worker_state(job_type, job_args, job_kwargs,
                  senderid, receiverid, workerstate):
    """test get_worker_state method
    """

    obj = JobSubmitMessage(job_type, job_args, job_kwargs,
                           senderid, receiverid, workerstate)
    
    assert obj.get_worker_state() == workerstate

def test_job_type(job_type, job_args, job_kwargs,
                  senderid, receiverid, workerstate):
    """test get_job_type method
    """

    obj = JobSubmitMessage(job_type, job_args, job_kwargs,
                           senderid, receiverid, workerstate)

    assert obj.get_job_type() == job_type
    
def test_jobresponse_status(job_type, senderid, receiverid):
    """test status property
    """
    
    obj = JobResponseMessage(job_type, senderid, receiverid)

    if obj.errors is None:
        assert obj.status == True
    else:
        assert obj.status == False

def test_jobsubmitmessage(job_type, job_args, job_kwargs,
                          senderid, receiverid, workerstate):

    obj = JobSubmitMessage(job_type, job_args, job_kwargs,
                           senderid, receiverid, workerstate)

    assert obj.__type__ == obj.__class__.__name__

def test_jobresponsemessage(job_type, senderid, receiverid):

    obj = JobResponseMessage(job_type, senderid, receiverid)
                           
    assert obj.__type__ == obj.__class__.__name__
