# Supplementary material for: Optimization design of railway logistics center layout based on mobile cloud edge computing
Source: PeerJ Comput Sci. 2023 Apr 20;9:e1298. doi: 10.7717/peerj-cs.1298 (PMC10280669; doi:10.7717/peerj-cs.1298)
Supplement: Supplemental Information 1 [file peerj-cs-09-1298-s001.zip › code/tests/unit_tests/test_serializer.py]

import json

import pytest
import yaml
from fedrec.communications.messages import JobResponseMessage, JobSubmitMessage
from fedrec.serialization.serializers import AbstractSerializer, JSONSerializer

with open("./tests/test_configs/test_config.yml", 'r') as cfg:
    config = yaml.load(cfg, Loader=yaml.FullLoader)


def pytest_generate_tests(metafunc):
    fct_name = metafunc.function.__name__
    if fct_name in config:
        params = config[fct_name]
        metafunc.parametrize(params["params"], params["values"])


def test_generate_message_dict(job_type, job_args, job_kwargs,
                               senderid, receiverid, workerstate):
    """test generate_message_dict method
    """
    obj = JobSubmitMessage(job_type, job_args, job_kwargs,
                           senderid, receiverid, workerstate)
    dict = AbstractSerializer.generate_message_dict(obj)
    assert dict['__type__'] == obj.__type__
    assert dict['__data__'] == obj.__dict__


def test_json_jobresponsemessage_serialize(job_type, senderid, receiverid):
    """test JSONSerializer method
    """
    message_dict_response = JobResponseMessage(job_type, senderid, receiverid)
    serilized_response_msg = JSONSerializer.serialize(message_dict_response)
    response_msg = json.loads(serilized_response_msg)
    assert response_msg['__type__'] == message_dict_response.__type__
    assert response_msg['__data__'] == message_dict_response.__dict__


def test_json_jobsubmitmessage_serialize(job_type, job_args,
                                         job_kwargs, senderid,
                                         receiverid, workerstate):
    message_dict_submit = JobSubmitMessage(job_type, job_args,
                                           job_kwargs, senderid,
                                           receiverid, workerstate)
    serilized_submit_msg = JSONSerializer.serialize(message_dict_submit)
    response_submit_msg = json.loads(serilized_submit_msg)
    assert response_submit_msg['__type__'] == message_dict_submit.__type__
    assert response_submit_msg['__data__'] == message_dict_submit.__dict__


def test_json_jobsubmitmessage_deserialize(job_type, job_args, job_kwargs,
                                           senderid, receiverid, workerstate):
    """test JSONdeserialize method
    """
    message = JobSubmitMessage(job_type, job_args,
                               job_kwargs, senderid,
                               receiverid, workerstate)
    serilized_msg = JSONSerializer.serialize(message)
    response__msg = JSONSerializer.deserialize(serilized_msg)
    assert response__msg == message


def test_json_jobresponsemessage_deserialize(job_type,
                                             senderid, receiverid):
    """test JSONdeserialize method
    """
    message = JobResponseMessage(job_type, senderid, receiverid)
    serilized_msg = JSONSerializer.serialize(message)
    response__msg = JSONSerializer.deserialize(serilized_msg)
    assert response__msg == message
    
