# Supplementary material for: Optimization design of railway logistics center layout based on mobile cloud edge computing
Source: PeerJ Comput Sci. 2023 Apr 20;9:e1298. doi: 10.7717/peerj-cs.1298 (PMC10280669; doi:10.7717/peerj-cs.1298)
Supplement: Supplemental Information 1 [file peerj-cs-09-1298-s001.zip › code/train.py]

from argparse import ArgumentParser

import torch
import yaml
from fedrec.user_modules.envis_trainer import EnvisTrainer
from fedrec.utilities import registry
from fedrec.utilities.logger import NoOpLogger, TBLogger


def merge_config_and_args(config, args):
    """
    Creates a configuration dictionary based upon command line arguments.

    Parameters
    ----------
    config : dict
        configurations loaded from the config file
    args : object
        arguments and there values which could be \
            passed in the command line.

    Returns
    -------
    dict
        updated configuration dictionary \
            with arguments passed in command line.
    """
    arg_dict = vars(args)
    stripped_dict = {
        k: v for k, v in arg_dict.items() if (v is not None)
    }
    return {**config, **stripped_dict}


def main():
    """
    Parses the arguments passed in the command line and \
        creates a trainer and starts it's training.

    Rasises
    ------
    ValueError :
        if no valid path to directory \
            is given for logging when logging is enabled.

    Returns
    -------
    None
    """
    parser = ArgumentParser()
    parser.add_argument("--config", type=str)

    parser.add_argument("--disable_logger", dest='logger',
                        action='store_false')
    parser.add_argument("--logdir", type=str, default=None)

    parser.add_argument("--weighted-pooling", type=str, default=None)

    # Configuration of the loss function
    parser.add_argument("--loss_function", type=str, default=None)
    parser.add_argument("--loss_weights", type=float, default=None)
    parser.add_argument("--loss_threshold", type=float, default=0.0)
    parser.add_argument("--round_targets",
                        dest='round_targets', action='store_true')

    # Configuration of the training process
    parser.add_argument("--data_size", type=int, default=None)
    parser.add_argument("--eval_every_n", type=int, default=None)
    parser.add_argument("--report_every_n", type=int, default=None)
    parser.add_argument("--save_every_n", type=int, default=None)
    parser.add_argument("--keep_every_n", type=int, default=None)
    parser.add_argument("--batch_size", type=int, default=None)
    parser.add_argument("--eval_batch_size", type=int, default=None)
    parser.add_argument('--eval_on_train',
                        dest='eval_on_train', action='store_true')
    parser.add_argument('--no_eval_on_val',
                        dest='eval_on_val', action='store_false')
    parser.add_argument("--data_seed", type=int, default=None)
    parser.add_argument("--init_seed", type=int, default=None)
    parser.add_argument("--model_seed", type=int, default=None)
    parser.add_argument("--num_batches", type=int, default=None)
    parser.add_argument("--num_epochs", type=int, default=None)
    parser.add_argument("--num_workers", type=int, default=None)
    parser.add_argument("--num_eval_batches", type=int, default=None)
    parser.add_argument('--log_gradients',
                        dest='log_gradients', action='store_true')

    # Configurations regarding the GPU
    parser.add_argument('--pin_memory',
                        dest='pin_memory', action='store_true')
    parser.add_argument("--devices", nargs="+", default=None, type=int)

    # store/load model
    parser.add_argument("--save-model", type=str, default=None)
    parser.add_argument("--load-model", type=str, default=None)

    # Setting the default values of parameters
    parser.set_defaults(eval_on_train=None, eval_on_val=None, logger=True,
                        pin_memory=None, round_targets=False,
                        log_gradients=None)
    args = parser.parse_args()

    # Loading the configuration file
    with open(args.config, 'r') as stream:
        config_dict = yaml.safe_load(stream)

    if torch.cuda.is_available() and (args.devices[0] != -1):
        # torch.backends.cudnn.deterministic = True
        # If GPUs are available and
        # there use has been allowed then use the first GPU
        torch.cuda.set_device(args.devices[0])

    # get the model class from the config file
    modelCls = registry.lookup('model', config_dict['model'])

    # get the preprocessing class from the config file
    model_preproc = registry.instantiate(
        modelCls.Preproc, config_dict['model']['preproc'])

    # load the preprocessing class so that,
    # it can be used at time of loading the model
    model_preproc.load()

    # Based upon whether logger is enabled or not, instantiate the logger
    if args.logger:
        if args.logdir is None:
            raise ValueError("logdir cannot be null if logging is enabled")
        logger = TBLogger(args.logdir)
    else:
        logger = NoOpLogger()

    # Based upon passed arguments, instantiate the trainer configurations
    train_config = registry.construct(
        'train_config',
        merge_config_and_args(config_dict['train']['config'], args)
    )

    # Construct trainer and do training based on the trainer configurations
    trainer: EnvisTrainer = registry.construct(
        'trainer',
        config={'name': config_dict['train']['name']},
        config_dict=config_dict,
        train_config=train_config,
        model_preproc=model_preproc,
        logger=logger)

    trainer.train(modeldir=args.logdir)


if __name__ == "__main__":
    main()
