# Supplementary material for: Optimization design of railway logistics center layout based on mobile cloud edge computing
Source: PeerJ Comput Sci. 2023 Apr 20;9:e1298. doi: 10.7717/peerj-cs.1298 (PMC10280669; doi:10.7717/peerj-cs.1298)
Supplement: Supplemental Information 1 [file peerj-cs-09-1298-s001.zip › code/train_fl.py]

from fedrec.federated_worker import FederatedWorker, Neighbour, WorkerDataset
from fedrec.utilities.cuda_utils import mapping_processes_to_gpus
import logging
import os
import socket
from argparse import ArgumentParser

import setproctitle
import torch
import functools

import yaml
import attr
from fedrec.trainers.base_trainer import BaseTrainer
from fedrec.utilities import registry
from fedrec.utilities.logger import NoOpLogger, TBLogger
from fedrec.utilities.random_state import Reproducible


def merge_config_and_args(config, args):
    arg_dict = vars(args)
    stripped_dict = {k: v for k, v in arg_dict.items() if (v is not None)}
    return {**config, **stripped_dict}


@attr.s
class FL_Config:
    num_workers = attr.ib(2)


class FL_Simulator(Reproducible):
    def __init__(self, args, config_dict,
                 process_id, worker_num, logger) -> None:

        device = mapping_processes_to_gpus(
            config_dict["communications"]["gpu_map"], process_id, worker_num
        )
        # load data
        self.model_preprocs = load_and_split_data()

        # Construct trainer and do training
        self.config_dict = config_dict
        self.train_config = registry.construct(
            "train_config",
            merge_config_and_args(self.config_dict["train"]["config"], args),
        )
        self.fl_config: FL_Config = registry.construct("")
        self.logger = logger
        self.process_id = process_id
        self.trainer: BaseTrainer = registry.construct(
            "trainer",
            config={"name": config_dict["train"]["name"]},
            config_dict=config_dict,
            train_config=self.train_config,
            model_preproc=None,
            logger=logger,
        )

        # If only process_id ==0 has access to comm manager/comm_stream
        # all tasks need to go through it. Bad for parallelization & async
        if self.process_id == 0:
            self._setup_workers()
        self.process_manager = registry.construct(
            "process_manager",
            config_dict=config_dict["process_manager"],
            trainer=self.trainer,
            logger=self.logger,
        )

    def _setup_workers(self):
        self.worker_list = WorkerDataset()
        self.worker_list.add_worker(
            self.trainer,
            ["aggregator"],
            range(1, self.fl_config.num_workers),
            range(1, self.fl_config.num_workers),
        )

        for _ in range(1, self.fl_config.num_workers + 1):
            self.worker_list.add_worker(self.trainer, ["trainer"], [0], [0])

    def start_simulation(self):
        # TODO start all aggregators here
        map(lambda x: x.run(),
            self.worker_list.get_workers_by_roles("aggregator"))

        # TODO: Send message here to end all processes
        self.process_manager.run()


def main():
    parser = ArgumentParser()
    parser.add_argument("--config", type=str)
    parser.add_argument("--logdir", type=str, default=None)

    parser.add_argument("--weighted-pooling", type=str, default=None)
    # activations and loss
    parser.add_argument("--loss_function", type=str, default=None)
    parser.add_argument("--loss_weights", type=float, default=None)  # for wbce
    parser.add_argument("--loss_threshold", type=float, default=0.0)  # 1.0e-7
    parser.add_argument("--round_targets",
                        dest="round_targets", action="store_true")

    # train Config
    parser.add_argument("--data_size", type=int, default=None)
    parser.add_argument("--eval_every_n", type=int, default=None)
    parser.add_argument("--report_every_n", type=int, default=None)
    parser.add_argument("--save_every_n", type=int, default=None)
    parser.add_argument("--keep_every_n", type=int, default=None)
    parser.add_argument("--batch_size", type=int, default=None)
    parser.add_argument("--eval_batch_size", type=int, default=None)
    parser.add_argument("--eval_on_train",
                        dest="eval_on_train", action="store_true")
    parser.add_argument("--no_eval_on_val",
                        dest="eval_on_val", action="store_false")
    parser.add_argument("--data_seed", type=int, default=None)
    parser.add_argument("--init_seed", type=int, default=None)
    parser.add_argument("--model_seed", type=int, default=None)
    parser.add_argument("--num_batches", type=int, default=None)
    parser.add_argument("--num_epochs", type=int, default=None)
    parser.add_argument("--num_workers", type=int, default=None)
    parser.add_argument("--num_eval_batches", type=int, default=None)

    parser.add_argument("--log_gradients",
                        dest="log_gradients", action="store_true")
    # gpu
    parser.add_argument("--pin_memory", dest="pin_memory", action="store_true")
    parser.add_argument("--devices", nargs="+", default=None, type=int)
    # store/load model
    parser.add_argument("--save-model", type=str, default=None)
    parser.add_argument("--load-model", type=str, default=None)

    parser.set_defaults(
        eval_on_train=None,
        eval_on_val=None,
        pin_memory=None,
        round_targets=False,
        log_gradients=None,
    )
    args = parser.parse_args()

    with open(args.config, "r") as stream:
        config_dict = yaml.safe_load(stream)

    # initialize distributed computing (MPI)
    comm, process_id, worker_number = FedML_init()

    # customize the process name
    str_process_name = "FedAvg (distributed):" + str(process_id)
    setproctitle.setproctitle(str_process_name)

    # customize the log format
    # logging.basicConfig(level=logging.INFO,
    logging.basicConfig(
        level=logging.DEBUG,
        format=str(process_id)
        + " - %(asctime)s %(filename)s\
            [line:%(lineno)d]%(levelname)s %(message)s",
        datefmt="%a, %d %b %Y %H:%M:%S",
    )
    hostname = socket.gethostname()
    logging.info(
        "#############process ID = "
        + str(process_id)
        + ", host name = "
        + hostname
        + "########"
        + ", process ID = "
        + str(os.getpid())
        + ", process Name = "
        + str(psutil.Process(os.getpid()))
    )

    # Please check "GPU_MAPPING.md" to see how to define the topology
    logging.info("process_id = %d, size = %d" % (process_id, worker_number))

    if args.logger:
        if args.logdir is None:
            raise ValueError("logdir cannot be null if logging is enabled")
        logger = TBLogger(args.logdir)
    else:
        logger = NoOpLogger()

    # Construct trainer and do training
    fl_simulator = FL_Simulator(
        args, config_dict, process_id, worker_number, logger)
    fl_simulator.run_simulation(modeldir=args.logdir)


if __name__ == "__main__":
    main()
